# Supplementary material for: A revision of the new genus Amiga Nakahara, Willmott & Espeland, gen. n., described for Papilioarnaca Fabricius, 1776 (Lepidoptera, Nymphalidae, Satyrinae)
Source: Zookeys. 2019 Jan 31;(821):85–152. doi: 10.3897/zookeys.821.31782 (PMC6367311; doi:10.3897/zookeys.821.31782)
Supplement: XML Treatment for Amiga arnaca arnaca [file zookeys.821.31782-treatment2.xml]

<!DOCTYPE tp:taxon-treatment
  PUBLIC "-//TaxonX//DTD Taxonomic Treatment Publishing DTD v0 20100105//EN" "tax-treatment-NSO.dtd">
<tp:taxon-treatment xmlns:tp="http://www.plazi.org/taxpub"><tp:treatment-meta><kwd-group><label>Taxon classification</label><kwd><named-content xmlns:xlink="http://www.w3.org/1999/xlink" content-type="kingdom">Animalia</named-content></kwd><kwd><named-content xmlns:xlink="http://www.w3.org/1999/xlink" content-type="order">Nymphalidae</named-content></kwd><kwd><named-content xmlns:xlink="http://www.w3.org/1999/xlink" content-type="family">Nymphalidae</named-content></kwd></kwd-group><mixed-citation publication-type="journal"><person-group><name><surname>Nakahara</surname><given-names>Shinichi</given-names></name><name><surname>Lamas</surname><given-names>Gerardo</given-names></name><name><surname>Tyler</surname><given-names>Stephanie</given-names></name><name><surname>Marín</surname><given-names>Mario Alejandro</given-names></name><name><surname>Huertas</surname><given-names>Blanca</given-names></name><name><surname>Willmott</surname><given-names>Keith R.</given-names></name><name><surname>Mielke</surname><given-names>Olaf H. H.</given-names></name><name><surname>Espeland</surname><given-names>Marianne</given-names></name></person-group><article-title>A revision of the new genus <italic><tp:taxon-name><tp:taxon-name-part taxon-name-part-type="genus" reg="Amiga">Amiga</tp:taxon-name-part></tp:taxon-name></italic> Nakahara, Willmott &amp; Espeland, gen. n., described for <italic><tp:taxon-name><tp:taxon-name-part taxon-name-part-type="genus" reg="Papilio">Papilio</tp:taxon-name-part><tp:taxon-name-part taxon-name-part-type="species" reg="arnaca">arnaca</tp:taxon-name-part></tp:taxon-name></italic> Fabricius, 1776 (<tp:taxon-name><tp:taxon-name-part taxon-name-part-type="order">Lepidoptera</tp:taxon-name-part></tp:taxon-name>, <tp:taxon-name><tp:taxon-name-part taxon-name-part-type="family">Nymphalidae</tp:taxon-name-part></tp:taxon-name>, <tp:taxon-name><tp:taxon-name-part taxon-name-part-type="subfamily">Satyrinae</tp:taxon-name-part></tp:taxon-name>)</article-title><source>Zookeys</source><day>31</day><month>1</month><year>2019</year><volume>2019</volume><issue>821</issue><fpage>85</fpage><lpage>152</lpage><pub-id pub-id-type="doi">10.3897/zookeys.821.31782</pub-id></mixed-citation></tp:treatment-meta><tp:nomenclature><tp:taxon-name>
            <tp:taxon-name-part taxon-name-part-type="genus" reg="Amiga">Amiga</tp:taxon-name-part>
            <tp:taxon-name-part taxon-name-part-type="species" reg="arnaca">arnaca</tp:taxon-name-part>
            <tp:taxon-name-part taxon-name-part-type="subspecies" reg="arnaca">arnaca</tp:taxon-name-part>
          </tp:taxon-name><tp:taxon-authority>(Fabricius, 1776)</tp:taxon-authority><tp:taxon-status xmlns:xlink="http://www.w3.org/1999/xlink" xlink:type="simple">comb. n.</tp:taxon-status><xref ref-type="fig" rid="F2">Figs 2a–h</xref><xref ref-type="fig" rid="F3">, 3</xref><xref ref-type="fig" rid="F4">, 4a–d</xref><xref ref-type="fig" rid="F4">, 4f–k</xref><xref ref-type="fig" rid="F5">, 5</xref><xref ref-type="fig" rid="F6">, 6</xref><tp:nomenclature-citation-list><tp:nomenclature-citation><tp:taxon-name>
                <tp:taxon-name-part taxon-name-part-type="genus" reg="Papilio">Papilio</tp:taxon-name-part>
                <tp:taxon-name-part taxon-name-part-type="species" reg="arnaca">arnaca</tp:taxon-name-part>
              </tp:taxon-name><comment><xref ref-type="bibr" rid="B24">Fabricius (1776</xref>: 260–261). <bold>Type locality</bold>: Suriname. <bold>Neotype</bold> ♂ <bold>(here designated)</bold>: // Suriname Brokopondo Brownsberg, rainforest km 6–12, 30.1.1982, Olle Pellmyr // USNMENT 00913953 // (<abbrev xmlns:xlink="http://www.w3.org/1999/xlink" content-type="institution" xlink:title="National Museum of Natural History, Smithsonian Institution, Washington, DC, USA" id="ABBRID0ECHCK" xlink:type="simple">USNM</abbrev>) [examined]</comment></tp:nomenclature-citation><tp:nomenclature-citation><tp:taxon-name>
                <tp:taxon-name-part taxon-name-part-type="genus" reg="Papilio"/>
                <tp:taxon-name-part taxon-name-part-type="species" reg="arnaca"/>
              </tp:taxon-name><comment>= <tp:taxon-name><tp:taxon-name-part taxon-name-part-type="genus" reg="Papilio">Papilio</tp:taxon-name-part><tp:taxon-name-part taxon-name-part-type="species" reg="ebusa">ebusa</tp:taxon-name-part></tp:taxon-name> Cramer (1780: 9; pl. CCXCII: figs F, G). <bold>Type locality</bold>: Suriname. <bold>Neotype</bold> ♂ <bold>(here designated)</bold>: Suriname Brokopondo Brownsberg, rainforest km 6–12, 30.1.1982, Olle Pellmyr // USNMENT 00913953 // (<abbrev xmlns:xlink="http://www.w3.org/1999/xlink" content-type="institution" xlink:title="National Museum of Natural History, Smithsonian Institution, Washington, DC, USA" id="ABBRID0EFICK" xlink:type="simple">USNM</abbrev>) [examined] </comment></tp:nomenclature-citation><tp:nomenclature-citation><tp:taxon-name>
                <tp:taxon-name-part taxon-name-part-type="genus" reg="Papilio"/>
                <tp:taxon-name-part taxon-name-part-type="species" reg="arnaca"/>
              </tp:taxon-name><comment>= <tp:taxon-name><tp:taxon-name-part taxon-name-part-type="genus" reg="Euptychia">Euptychia</tp:taxon-name-part><tp:taxon-name-part taxon-name-part-type="species" reg="arnaea">arnaea</tp:taxon-name-part></tp:taxon-name> [sic] <tp:taxon-name><tp:taxon-name-part taxon-name-part-type="genus" reg="Euptychia"/><tp:taxon-name-part taxon-name-part-type="species" reg="arnaea"/><tp:taxon-name-part taxon-name-part-type="infraspecific-rank">form</tp:taxon-name-part><tp:taxon-name-part taxon-name-part-type="form" reg="priamis">priamis</tp:taxon-name-part></tp:taxon-name><xref ref-type="bibr" rid="B16">D’Almeida (1922</xref>: 99). <bold>Type locality</bold>: Três Rios, Jacarepaguá [Rio de Janeiro (city), Rio de Janeiro (state), Brazil]. <bold>Holotype</bold> ♂: // Euptychia ar-naea priamis d’Alm. 1922. ♂ // Jacarépaguá, Tres-Rios. Rio, 19.. ♂ // HOLOTIPO// Coll. D’Almeida // No 5630 // DZ 34.684// (<abbrev xmlns:xlink="http://www.w3.org/1999/xlink" content-type="institution" xlink:title="Departamento de Zoologia, Universidade Federal do Paraná, Curitiba, Brazil" id="ABBRID0EYJCK" xlink:type="simple">DZUP</abbrev>) [examined] </comment></tp:nomenclature-citation><tp:nomenclature-citation><tp:taxon-name>
                <tp:taxon-name-part taxon-name-part-type="genus" reg="Papilio">Papilio</tp:taxon-name-part>
                <tp:taxon-name-part taxon-name-part-type="species" reg="arnaea">arnaea</tp:taxon-name-part>
              </tp:taxon-name><comment>[sic]: <xref ref-type="bibr" rid="B25">Fabricius 1781</xref>: 85; <xref ref-type="bibr" rid="B26">Fabricius 1787</xref>: 37; <xref ref-type="bibr" rid="B42">Kirby 1871</xref>: 53; Butler and Druce 1874: 337; Butler 1876: 489; <xref ref-type="bibr" rid="B40">Kaye 1904</xref>: 181; <xref ref-type="bibr" rid="B35">Hall 1939</xref>: 34.</comment></tp:nomenclature-citation><tp:nomenclature-citation><tp:taxon-name>
                <tp:taxon-name-part taxon-name-part-type="genus" reg="Papilio">Papilio</tp:taxon-name-part>
                <tp:taxon-name-part taxon-name-part-type="species" reg="aranea">aranea</tp:taxon-name-part>
              </tp:taxon-name><comment>[sic]: <xref ref-type="bibr" rid="B27">Fabricius 1793</xref>: 97.</comment></tp:nomenclature-citation><tp:nomenclature-citation><tp:taxon-name>
                <tp:taxon-name-part taxon-name-part-type="genus" reg="Satyrus">Satyrus</tp:taxon-name-part>
                <tp:taxon-name-part taxon-name-part-type="species" reg="aranea">aranea</tp:taxon-name-part>
              </tp:taxon-name><comment>[sic]: <xref ref-type="bibr" rid="B33">Godart [1824]</xref>: 492; <xref ref-type="bibr" rid="B10">Butler 1867</xref>: 489.</comment></tp:nomenclature-citation><tp:nomenclature-citation><tp:taxon-name>
                <tp:taxon-name-part taxon-name-part-type="genus" reg="Euptychia">Euptychia</tp:taxon-name-part>
                <tp:taxon-name-part taxon-name-part-type="species" reg="ebusa">ebusa</tp:taxon-name-part>
              </tp:taxon-name><comment>: <xref ref-type="bibr" rid="B10">Butler 1867</xref>: 489; <xref ref-type="bibr" rid="B50">Möschler 1877</xref>: 323; Kirby 1879: 135; <xref ref-type="bibr" rid="B34">Godman and Salvin 1880–1881</xref>: 88–89; <xref ref-type="bibr" rid="B20">Dyar 1914</xref>: 143.</comment></tp:nomenclature-citation><tp:nomenclature-citation><tp:taxon-name>
                <tp:taxon-name-part taxon-name-part-type="genus" reg="Euptychia">Euptychia</tp:taxon-name-part>
                <tp:taxon-name-part taxon-name-part-type="species" reg="arnaea">arnaea</tp:taxon-name-part>
              </tp:taxon-name><comment>[sic]: <xref ref-type="bibr" rid="B42">Kirby 1871</xref>: 53; Butler and Druce 1874: 337; <xref ref-type="bibr" rid="B11">Butler 1877</xref>: 122; <xref ref-type="bibr" rid="B50">Möschler 1877</xref>: 323; <xref ref-type="bibr" rid="B34">Godman and Salvin 1880–1881</xref>: 88–89; <xref ref-type="bibr" rid="B65">Sharpe 1890</xref>: 569; <xref ref-type="bibr" rid="B40">Kaye 1904</xref>: 181; <xref ref-type="bibr" rid="B69">Weymer 1911</xref>: 219, pl. 49d; <xref ref-type="bibr" rid="B35">Hall 1939</xref>: 34; <xref ref-type="bibr" rid="B70">Whittaker 1983</xref> (misspelled as “arneae” in figs 1, 2); <xref ref-type="bibr" rid="B15">D’Abrera 1988</xref>: 770–771; <xref ref-type="bibr" rid="B21">Emmel and Austin 1990</xref>: 10; <xref ref-type="bibr" rid="B48">Mielke and Casagrande 1991</xref>: 181; <xref ref-type="bibr" rid="B12">Cock 2014</xref>: 11.</comment></tp:nomenclature-citation><tp:nomenclature-citation><tp:taxon-name>
                <tp:taxon-name-part taxon-name-part-type="genus" reg="Euptychia">Euptychia</tp:taxon-name-part>
                <tp:taxon-name-part taxon-name-part-type="species" reg="arnaea">arnaea</tp:taxon-name-part>
              </tp:taxon-name><comment>[sic] <tp:taxon-name><tp:taxon-name-part taxon-name-part-type="genus" reg="Euptychia"/><tp:taxon-name-part taxon-name-part-type="species" reg="arnaea"/><tp:taxon-name-part taxon-name-part-type="infraspecific-rank">form</tp:taxon-name-part><tp:taxon-name-part taxon-name-part-type="form" reg="priamis">priamis</tp:taxon-name-part></tp:taxon-name>: <xref ref-type="bibr" rid="B17">D’Almeida 1937</xref>: 254; <xref ref-type="bibr" rid="B7">Brown 1975</xref>: 41.</comment></tp:nomenclature-citation><tp:nomenclature-citation><tp:taxon-name>
                <tp:taxon-name-part taxon-name-part-type="genus" reg="Euptychia">Euptychia</tp:taxon-name-part>
                <tp:taxon-name-part taxon-name-part-type="species" reg="arnea">arnea</tp:taxon-name-part>
              </tp:taxon-name><comment>[sic]: <xref ref-type="bibr" rid="B32">Gaede 1931</xref>: 439; <xref ref-type="bibr" rid="B1">Barcant 1970</xref>: 143, pl. 13, fig. 18.</comment></tp:nomenclature-citation><tp:nomenclature-citation><tp:taxon-name>
                <tp:taxon-name-part taxon-name-part-type="genus" reg="Euptychia">Euptychia</tp:taxon-name-part>
                <tp:taxon-name-part taxon-name-part-type="species" reg="arnea">arnea</tp:taxon-name-part>
              </tp:taxon-name><comment>[sic] <tp:taxon-name><tp:taxon-name-part taxon-name-part-type="genus" reg="Euptychia"/><tp:taxon-name-part taxon-name-part-type="species" reg="arnea"/><tp:taxon-name-part taxon-name-part-type="infraspecific-rank">var.</tp:taxon-name-part><tp:taxon-name-part taxon-name-part-type="variety" reg="priamis">priamis</tp:taxon-name-part></tp:taxon-name>: <xref ref-type="bibr" rid="B32">Gaede 1931</xref>: 439.</comment></tp:nomenclature-citation><tp:nomenclature-citation><tp:taxon-name>
                <tp:taxon-name-part taxon-name-part-type="genus" reg="Euptychia">Euptychia</tp:taxon-name-part>
                <tp:taxon-name-part taxon-name-part-type="species" reg="arnaca">arnaca</tp:taxon-name-part>
                <tp:taxon-name-part taxon-name-part-type="subspecies" reg="arnaca">arnaca</tp:taxon-name-part>
              </tp:taxon-name><comment>: <xref ref-type="bibr" rid="B9">Bryk 1953</xref>: 63.</comment></tp:nomenclature-citation><tp:nomenclature-citation><tp:taxon-name>
                <tp:taxon-name-part taxon-name-part-type="genus" reg="Chloreuptychia">Chloreuptychia</tp:taxon-name-part>
                <tp:taxon-name-part taxon-name-part-type="species" reg="arnea">arnea</tp:taxon-name-part>
              </tp:taxon-name><comment>[sic]: <xref ref-type="bibr" rid="B28">Forster 1964</xref>: 120, fig. 131.</comment></tp:nomenclature-citation><tp:nomenclature-citation><tp:taxon-name>
                <tp:taxon-name-part taxon-name-part-type="genus" reg="Chloreuptychia">Chloreuptychia</tp:taxon-name-part>
                <tp:taxon-name-part taxon-name-part-type="species" reg="arnaea">arnaea</tp:taxon-name-part>
              </tp:taxon-name><comment>[sic]: <xref ref-type="bibr" rid="B19">DeVries 1987</xref>:271, pl. 48 figs 18, 19; 261, figs B, C; <xref ref-type="bibr" rid="B62">Ramos 1996</xref>: 40; <xref ref-type="bibr" rid="B8">Brown and Freitas 2000</xref>: 105.</comment></tp:nomenclature-citation><tp:nomenclature-citation><tp:taxon-name>
                <tp:taxon-name-part taxon-name-part-type="genus" reg="Cissia">Cissia</tp:taxon-name-part>
                <tp:taxon-name-part taxon-name-part-type="species" reg="arnaea">arnaea</tp:taxon-name-part>
              </tp:taxon-name><comment>[sic]: <xref ref-type="bibr" rid="B66">Singer and Ehrlich 1993</xref> 251, fig. 1.</comment></tp:nomenclature-citation><tp:nomenclature-citation><tp:taxon-name>
                <tp:taxon-name-part taxon-name-part-type="genus" reg="Chloreuptychia">Chloreuptychia</tp:taxon-name-part>
                <tp:taxon-name-part taxon-name-part-type="species" reg="arnaca">arnaca</tp:taxon-name-part>
              </tp:taxon-name><comment>: Lamas 1994: 165; <xref ref-type="bibr" rid="B44">Lamas and Grados 1996</xref>: 58; <xref ref-type="bibr" rid="B46">Lamas et al. 1996</xref>: 65; Lamas et al. 1999: 10; <xref ref-type="bibr" rid="B43">Lamas 2004</xref>: 218; <xref ref-type="bibr" rid="B3">Beccaloni et al. 2008</xref>: 328; <xref ref-type="bibr" rid="B5">Brévignon 2008</xref>: 70; <xref ref-type="bibr" rid="B47">Marín and Uribe 2009</xref>: 24; <xref ref-type="bibr" rid="B58">Peña et al. 2010</xref>: 246; <xref ref-type="bibr" rid="B29">Francini et al. 2011</xref>: 65; <xref ref-type="bibr" rid="B55">Paluch et al. 2011</xref>: 235; <xref ref-type="bibr" rid="B6">Brévignon and Benmesbah 2012</xref>: 52; <xref ref-type="bibr" rid="B12">Cock 2014</xref>: 11; <xref ref-type="bibr" rid="B30">Freitas et al. 2016</xref>: 320; Paluch et al. 2016: 4.</comment></tp:nomenclature-citation></tp:nomenclature-citation-list></tp:nomenclature><tp:treatment-sec sec-type="Identification and taxonomy" id="SECID0EIWCK"><title>Identification and taxonomy.</title><p><italic><tp:taxon-name><tp:taxon-name-part taxon-name-part-type="genus" reg="Papilio">Papilio</tp:taxon-name-part><tp:taxon-name-part taxon-name-part-type="species" reg="arnaca">arnaca</tp:taxon-name-part></tp:taxon-name></italic> Fabricius, 1776 was described based on an unspecified number of specimens from Suriname, in Johann Dominicus Schulze's collection (<xref ref-type="bibr" rid="B24">Fabricius 1776</xref>). Fabricius' description was not accompanied by any illustration of this species, and he did not specify either the sex nor the number of specimens he examined. However, his Latin description is somewhat precise and the identity of the species may be guessed from the description, given the mention of the following wing pattern characters: “forewing, towards the apex there are three ocelli: the distalmost ("exteriori") bi-pupilled”; “hindwings bluish; under surface with five ocelli”; “Hindwings bluish above, iridescent; below bluish with two oblique dark stripes. Submargin with five ocelli, the first and fourth the largest and black, the remainder dark”. The mention of multiple ocelli on the (ventral) forewing excludes the possibility of this specimen being other “<italic><tp:taxon-name><tp:taxon-name-part taxon-name-part-type="genus" reg="Chloreuptychia">Chloreuptychia</tp:taxon-name-part></tp:taxon-name></italic>” species, which also possess bluish iridescent coloration, but have only a single ocellus on the ventral forewing. <xref ref-type="bibr" rid="B27">Fabricius (1793)</xref> considered <italic><tp:taxon-name><tp:taxon-name-part taxon-name-part-type="genus" reg="Papilio">P.</tp:taxon-name-part><tp:taxon-name-part taxon-name-part-type="species" reg="lea">lea</tp:taxon-name-part></tp:taxon-name></italic> Cramer, 1777 and <italic><tp:taxon-name><tp:taxon-name-part taxon-name-part-type="genus" reg="Papilio">P.</tp:taxon-name-part><tp:taxon-name-part taxon-name-part-type="species" reg="arnaca">arnaca</tp:taxon-name-part></tp:taxon-name></italic> as probably being conspecific, and these two names were associated by some subsequent authors (e.g., God<!--PageBreak -->man and Salvin 1880–1881), although the mention of five ventral hindwing ocelli for <italic><tp:taxon-name><tp:taxon-name-part taxon-name-part-type="genus" reg="Papilio">P.</tp:taxon-name-part><tp:taxon-name-part taxon-name-part-type="species" reg="arnaca">arnaca</tp:taxon-name-part></tp:taxon-name></italic> is inconsistent with the six ocelli on the ventral hindwing of <italic><tp:taxon-name><tp:taxon-name-part taxon-name-part-type="genus" reg="Papilio">P.</tp:taxon-name-part><tp:taxon-name-part taxon-name-part-type="species" reg="lea">lea</tp:taxon-name-part></tp:taxon-name></italic>. On the other hand, <italic><tp:taxon-name><tp:taxon-name-part taxon-name-part-type="genus" reg="Neonympha">Neonympha</tp:taxon-name-part><tp:taxon-name-part taxon-name-part-type="species" reg="iris">iris</tp:taxon-name-part></tp:taxon-name></italic> C. Felder &amp; R. Felder, 1867 and <italic><tp:taxon-name><tp:taxon-name-part taxon-name-part-type="genus" reg="Euptychia">Euptychia</tp:taxon-name-part><tp:taxon-name-part taxon-name-part-type="species" reg="tricolor">tricolor</tp:taxon-name-part></tp:taxon-name></italic> Hewitson, 1850, two species now placed in <italic><tp:taxon-name><tp:taxon-name-part taxon-name-part-type="genus" reg="Magneuptychia">Magneuptychia</tp:taxon-name-part></tp:taxon-name></italic> Forster, 1964, also match the aforementioned wing pattern characters provided in Fabricius’ original description. These two species do occur in Suriname, and based on the description provided for <italic><tp:taxon-name><tp:taxon-name-part taxon-name-part-type="genus" reg="Papilio">P.</tp:taxon-name-part><tp:taxon-name-part taxon-name-part-type="species" reg="arnaca">arnaca</tp:taxon-name-part></tp:taxon-name></italic>, it is difficult to exclude the possibility of Fabricius having examined one of these two species. Regardless of this fact, the name <italic>arnaca</italic> has been applied in numerous publications and collections to the species as it is identified here (e.g., <xref ref-type="bibr" rid="B70">Whittaker 1983</xref>). Considering this situation, stabilizing the nomenclature as currently perceived by many others is crucial regarding the specific epithet <italic>arnaca</italic> and a neotype is therefore designated for this name below.</p><p>A worn specimen (whose sex cannot be confidently determined) in William Hunter’s entomological collection is at the <abbrev xmlns:xlink="http://www.w3.org/1999/xlink" content-type="institution" xlink:title="Hunterian Museum, University Museum of Glasgow, Glasgow, UK" id="ABBRID0EI1CK" xlink:type="simple">UMG</abbrev>, and it was photographed by GL as a potential type specimen of <italic><tp:taxon-name><tp:taxon-name-part taxon-name-part-type="genus" reg="Papilio">P.</tp:taxon-name-part><tp:taxon-name-part taxon-name-part-type="species" reg="arnaca">arnaca</tp:taxon-name-part></tp:taxon-name></italic> (see <xref ref-type="bibr" rid="B68">Warren et al. 2018</xref>). GL assumed that William Hunter may have received a "duplicate" from Schulze through Fabricius, who did in<!--PageBreak -->deed supply Hunter with duplicates, resulting in many Fabrician type specimens being found in Hunter’s insect collection (<xref ref-type="bibr" rid="B36">Hancock 2015</xref>; <xref ref-type="bibr" rid="B67">Tuxen 1967</xref>). However, we have found no evidence to support that this specimen was originally in Johann Dominicus Schulze's collection, and the Surinamese provenance of the specimen is questionable given its rather narrow ventral bands, which are typical of <italic><tp:taxon-name><tp:taxon-name-part taxon-name-part-type="genus" reg="Amiga">A.</tp:taxon-name-part><tp:taxon-name-part taxon-name-part-type="species" reg="arnaca">arnaca</tp:taxon-name-part><tp:taxon-name-part taxon-name-part-type="subspecies" reg="indianacristoi">indianacristoi</tp:taxon-name-part></tp:taxon-name></italic> ssp. n. rather than of specimens from Suriname. The specimen in Glasgow is missing its head and abdomen, in addition to having worn and faded wings, thus somewhat obscuring its true identity. Given this situation, combined with the fact that no authentic Schulze specimens appear to be in existence (e.g., <xref ref-type="bibr" rid="B4">Benmesbah et al. 2018</xref>), in addition to the explanation above, we therefore designate a male specimen from Suriname (type locality) as a neotype for <italic><tp:taxon-name><tp:taxon-name-part taxon-name-part-type="genus" reg="Papilio">P.</tp:taxon-name-part><tp:taxon-name-part taxon-name-part-type="species" reg="arnaca">arnaca</tp:taxon-name-part></tp:taxon-name></italic> following Article 75.3 of the <xref ref-type="bibr" rid="B38">ICZN (1999)</xref> (<bold>neotype designation</bold>): //Suriname Brokopondo Brownsberg, rainforest km 6-12, 30.1.1982, Olle Pellmyr // USNMENT 00913953// (<abbrev xmlns:xlink="http://www.w3.org/1999/xlink" content-type="institution" xlink:title="National Museum of Natural History, Smithsonian Institution, Washington, DC, USA" id="ABBRID0EK3CK" xlink:type="simple">USNM</abbrev>). (Fig. <xref ref-type="fig" rid="F2">2a</xref>).</p><fig id="F2" position="float" orientation="portrait"><label>Figure 2.</label><caption><p><italic><tp:taxon-name><tp:taxon-name-part taxon-name-part-type="genus" reg="Amiga">Amiga</tp:taxon-name-part><tp:taxon-name-part taxon-name-part-type="species" reg="arnaca">arnaca</tp:taxon-name-part></tp:taxon-name></italic> spp. specimens spanning its range (dorsal on left, ventral on right): <bold>a</bold> nominotypical subspecies from Suriname, neotype male (<abbrev xmlns:xlink="http://www.w3.org/1999/xlink" content-type="institution" xlink:title="National Museum of Natural History, Smithsonian Institution, Washington, DC, USA" id="ABBRID0EI4CK" xlink:type="simple">USNM</abbrev>) <bold>b</bold> nominotypical subspecies from Guyana, female (<abbrev xmlns:xlink="http://www.w3.org/1999/xlink" content-type="institution" xlink:title="McGuire Center for Lepidoptera and Biodiversity, Florida Museum of Natural History, University of Florida, Gainesville, USA" id="ABBRID0EP4CK" xlink:type="simple">FLMNH</abbrev>-MGCL 263373) <bold>c</bold> nominotypical subspecies from E Ecuador, male (<abbrev xmlns:xlink="http://www.w3.org/1999/xlink" content-type="institution" xlink:title="McGuire Center for Lepidoptera and Biodiversity, Florida Museum of Natural History, University of Florida, Gainesville, USA" id="ABBRID0EW4CK" xlink:type="simple">FLMNH</abbrev>-MGCL 257121) <bold>d</bold> nominotypical subspecies from Peru, female (<abbrev xmlns:xlink="http://www.w3.org/1999/xlink" content-type="institution" xlink:title="McGuire Center for Lepidoptera and Biodiversity, Florida Museum of Natural History, University of Florida, Gainesville, USA" id="ABBRID0E44CK" xlink:type="simple">FLMNH</abbrev>-MGCL 262953); <bold>e</bold> nominotypical subspecies from N Brazil, male (<abbrev xmlns:xlink="http://www.w3.org/1999/xlink" content-type="institution" xlink:title="McGuire Center for Lepidoptera and Biodiversity, Florida Museum of Natural History, University of Florida, Gainesville, USA" id="ABBRID0EE5CK" xlink:type="simple">FLMNH</abbrev>-MGCL1036223) <bold>f</bold> Nominotypical subspecies from N Brazil, female (<abbrev xmlns:xlink="http://www.w3.org/1999/xlink" content-type="institution" xlink:title="McGuire Center for Lepidoptera and Biodiversity, Florida Museum of Natural History, University of Florida, Gainesville, USA" id="ABBRID0EL5CK" xlink:type="simple">FLMNH</abbrev>-MGCL 207984) <bold>g</bold> Nominotypical subspecies from SE Brazil, male (<abbrev xmlns:xlink="http://www.w3.org/1999/xlink" content-type="institution" xlink:title="McGuire Center for Lepidoptera and Biodiversity, Florida Museum of Natural History, University of Florida, Gainesville, USA" id="ABBRID0ES5CK" xlink:type="simple">FLMNH</abbrev>-MGCL 1036213); <bold>h</bold> nominotypical subspecies from SE Brazil, female (<abbrev xmlns:xlink="http://www.w3.org/1999/xlink" content-type="institution" xlink:title="McGuire Center for Lepidoptera and Biodiversity, Florida Museum of Natural History, University of Florida, Gainesville, USA" id="ABBRID0EZ5CK" xlink:type="simple">FLMNH</abbrev>-MGCL 1036218) <bold>i</bold><italic><tp:taxon-name><tp:taxon-name-part taxon-name-part-type="genus" reg="Amiga">A.</tp:taxon-name-part><tp:taxon-name-part taxon-name-part-type="species" reg="arnaca">arnaca</tp:taxon-name-part><tp:taxon-name-part taxon-name-part-type="subspecies" reg="adela">adela</tp:taxon-name-part></tp:taxon-name></italic> from Costa Rica, male (<abbrev xmlns:xlink="http://www.w3.org/1999/xlink" content-type="institution" xlink:title="McGuire Center for Lepidoptera and Biodiversity, Florida Museum of Natural History, University of Florida, Gainesville, USA" id="ABBRID0EP6CK" xlink:type="simple">FLMNH</abbrev>-MGCL 207991) <bold>j</bold><italic><tp:taxon-name><tp:taxon-name-part taxon-name-part-type="genus" reg="Amiga">A.</tp:taxon-name-part><tp:taxon-name-part taxon-name-part-type="species" reg="arnaca">arnaca</tp:taxon-name-part><tp:taxon-name-part taxon-name-part-type="subspecies" reg="adela">adela</tp:taxon-name-part></tp:taxon-name></italic> from Costa Rica, female (<abbrev xmlns:xlink="http://www.w3.org/1999/xlink" content-type="institution" xlink:title="McGuire Center for Lepidoptera and Biodiversity, Florida Museum of Natural History, University of Florida, Gainesville, USA" id="ABBRID0EFADK" xlink:type="simple">FLMNH</abbrev>-MGCL 207992) <bold>k</bold><italic><tp:taxon-name><tp:taxon-name-part taxon-name-part-type="genus" reg="Amiga">A.</tp:taxon-name-part><tp:taxon-name-part taxon-name-part-type="species" reg="arnaca">arnaca</tp:taxon-name-part><tp:taxon-name-part taxon-name-part-type="subspecies" reg="adela">adela</tp:taxon-name-part></tp:taxon-name></italic> from W Ecuador, holotype male (<abbrev xmlns:xlink="http://www.w3.org/1999/xlink" content-type="institution" xlink:title="McGuire Center for Lepidoptera and Biodiversity, Florida Museum of Natural History, University of Florida, Gainesville, USA" id="ABBRID0E2ADK" xlink:type="simple">FLMNH</abbrev>-MGCL 151127) <bold>l</bold><italic><tp:taxon-name><tp:taxon-name-part taxon-name-part-type="genus" reg="Amiga">A.</tp:taxon-name-part><tp:taxon-name-part taxon-name-part-type="species" reg="arnaca">arnaca</tp:taxon-name-part><tp:taxon-name-part taxon-name-part-type="subspecies" reg="adela">adela</tp:taxon-name-part></tp:taxon-name></italic> from W Ecuador, female (<abbrev xmlns:xlink="http://www.w3.org/1999/xlink" content-type="institution" xlink:title="McGuire Center for Lepidoptera and Biodiversity, Florida Museum of Natural History, University of Florida, Gainesville, USA" id="ABBRID0ERBDK" xlink:type="simple">FLMNH</abbrev>-MGCL 257087) <bold>m</bold><italic><tp:taxon-name><tp:taxon-name-part taxon-name-part-type="genus" reg="Amiga">A.</tp:taxon-name-part><tp:taxon-name-part taxon-name-part-type="species" reg="arnaca">arnaca</tp:taxon-name-part><tp:taxon-name-part taxon-name-part-type="subspecies" reg="sericeella">sericeella</tp:taxon-name-part></tp:taxon-name></italic>, male from Mexico (<abbrev xmlns:xlink="http://www.w3.org/1999/xlink" content-type="institution" xlink:title="McGuire Center for Lepidoptera and Biodiversity, Florida Museum of Natural History, University of Florida, Gainesville, USA" id="ABBRID0EHCDK" xlink:type="simple">FLMNH</abbrev>-MGCL 207900) <bold>n</bold><italic><tp:taxon-name><tp:taxon-name-part taxon-name-part-type="genus" reg="Amiga">A.</tp:taxon-name-part><tp:taxon-name-part taxon-name-part-type="species" reg="arnaca">arnaca</tp:taxon-name-part><tp:taxon-name-part taxon-name-part-type="subspecies" reg="sericeella">sericeella</tp:taxon-name-part></tp:taxon-name></italic> from Mexico, female (<abbrev xmlns:xlink="http://www.w3.org/1999/xlink" content-type="institution" xlink:title="McGuire Center for Lepidoptera and Biodiversity, Florida Museum of Natural History, University of Florida, Gainesville, USA" id="ABBRID0E4CDK" xlink:type="simple">FLMNH</abbrev>-MGCL 207896) <bold>o</bold><italic><tp:taxon-name><tp:taxon-name-part taxon-name-part-type="genus" reg="Amiga">A.</tp:taxon-name-part><tp:taxon-name-part taxon-name-part-type="species" reg="arnaca">arnaca</tp:taxon-name-part><tp:taxon-name-part taxon-name-part-type="subspecies" reg="indianacristoi">indianacristoi</tp:taxon-name-part></tp:taxon-name></italic> from NW Venezuela, paratype male (<abbrev xmlns:xlink="http://www.w3.org/1999/xlink" content-type="institution" xlink:title="McGuire Center for Lepidoptera and Biodiversity, Florida Museum of Natural History, University of Florida, Gainesville, USA" id="ABBRID0ETDDK" xlink:type="simple">FLMNH</abbrev>-MGCL 263107) <bold>p</bold><italic><tp:taxon-name><tp:taxon-name-part taxon-name-part-type="genus" reg="Amiga">A.</tp:taxon-name-part><tp:taxon-name-part taxon-name-part-type="species" reg="arnaca">arnaca</tp:taxon-name-part><tp:taxon-name-part taxon-name-part-type="subspecies" reg="indianacristoi">indianacristoi</tp:taxon-name-part></tp:taxon-name></italic> from N Venezuela, paratype female (<abbrev xmlns:xlink="http://www.w3.org/1999/xlink" content-type="institution" xlink:title="McGuire Center for Lepidoptera and Biodiversity, Florida Museum of Natural History, University of Florida, Gainesville, USA" id="ABBRID0EJEDK" xlink:type="simple">FLMNH</abbrev>-MGCL 1036235).</p></caption><graphic xmlns:xlink="http://www.w3.org/1999/xlink" xlink:href="zookeys-821-085-g002.jpg" position="float" orientation="portrait" xlink:type="simple" id="oo_261093.jpg"/></fig><fig id="F3" position="float" orientation="portrait"><label>Figure 3.</label><caption><p><italic><tp:taxon-name><tp:taxon-name-part taxon-name-part-type="genus" reg="Amiga">Amiga</tp:taxon-name-part><tp:taxon-name-part taxon-name-part-type="species" reg="arnaca">arnaca</tp:taxon-name-part><tp:taxon-name-part taxon-name-part-type="subspecies" reg="arnaca">arnaca</tp:taxon-name-part></tp:taxon-name></italic> comb. n. wing venation: <bold>a</bold> male (<abbrev xmlns:xlink="http://www.w3.org/1999/xlink" content-type="institution" xlink:title="McGuire Center for Lepidoptera and Biodiversity, Florida Museum of Natural History, University of Florida, Gainesville, USA" id="ABBRID0EMFDK" xlink:type="simple">FLMNH</abbrev>-MGCL specimen 257164) <bold>b</bold> female (<abbrev xmlns:xlink="http://www.w3.org/1999/xlink" content-type="institution" xlink:title="McGuire Center for Lepidoptera and Biodiversity, Florida Museum of Natural History, University of Florida, Gainesville, USA" id="ABBRID0ETFDK" xlink:type="simple">FLMNH</abbrev>-MGCL specimen 257166).</p></caption><graphic xmlns:xlink="http://www.w3.org/1999/xlink" xlink:href="zookeys-821-085-g003.jpg" position="float" orientation="portrait" xlink:type="simple" id="oo_261094.jpg"/></fig><fig id="F4" position="float" orientation="portrait"><label>Figure 4.</label><caption><p><italic><tp:taxon-name><tp:taxon-name-part taxon-name-part-type="genus" reg="Amiga">Amiga</tp:taxon-name-part><tp:taxon-name-part taxon-name-part-type="species" reg="arnaca">arnaca</tp:taxon-name-part><tp:taxon-name-part taxon-name-part-type="subspecies" reg="arnaca">arnaca</tp:taxon-name-part></tp:taxon-name></italic> comb. n. abdomen and genitalia (<italic><tp:taxon-name><tp:taxon-name-part taxon-name-part-type="genus" reg="Amiga">A.</tp:taxon-name-part><tp:taxon-name-part taxon-name-part-type="species" reg="arnaca">arnaca</tp:taxon-name-part><tp:taxon-name-part taxon-name-part-type="subspecies" reg="adela">adela</tp:taxon-name-part></tp:taxon-name></italic> ssp. n. for Fig. <xref ref-type="fig" rid="F4">4e</xref>): <bold>a</bold> male abdomen terminal sclerites in lateral view <bold>b</bold> male terminal tergites in dorsal view <bold>c</bold> male genitalia in lateral view <bold>d</bold> male genitalia in dorsal view <bold>e</bold> uncus in lateral view, based on KW-15-73 (<abbrev xmlns:xlink="http://www.w3.org/1999/xlink" content-type="institution" xlink:title="McGuire Center for Lepidoptera and Biodiversity, Florida Museum of Natural History, University of Florida, Gainesville, USA" id="ABBRID0ERHDK" xlink:type="simple">FLMNH</abbrev>-MGCL Specimen 207904) <bold>f</bold> phallus in lateral view <bold>g</bold> phallus in dorsal view <bold>h</bold> female abdomen terminal sclerites in lateral view, based on SN-17-235 (<abbrev xmlns:xlink="http://www.w3.org/1999/xlink" content-type="institution" xlink:title="McGuire Center for Lepidoptera and Biodiversity, Florida Museum of Natural History, University of Florida, Gainesville, USA" id="ABBRID0E3HDK" xlink:type="simple">FLMNH</abbrev>-MGCL Specimen 263371) <bold>i</bold> female genitalia in dorsal view <bold>j</bold> lamella antevaginalis in ventral view <bold>k</bold> signa. Illustrated genitalia: SN-17-148 for male (<abbrev xmlns:xlink="http://www.w3.org/1999/xlink" content-type="institution" xlink:title="McGuire Center for Lepidoptera and Biodiversity, Florida Museum of Natural History, University of Florida, Gainesville, USA" id="ABBRID0EHIDK" xlink:type="simple">FLMNH</abbrev>-MGCL specimen 257164); SN-17-150 for female (<abbrev xmlns:xlink="http://www.w3.org/1999/xlink" content-type="institution" xlink:title="McGuire Center for Lepidoptera and Biodiversity, Florida Museum of Natural History, University of Florida, Gainesville, USA" id="ABBRID0EMIDK" xlink:type="simple">FLMNH</abbrev>-MGCL specimen 257166), unless indicated otherwise.</p></caption><graphic xmlns:xlink="http://www.w3.org/1999/xlink" xlink:href="zookeys-821-085-g004.jpg" position="float" orientation="portrait" xlink:type="simple" id="oo_261095.jpg"/></fig><fig id="F5" position="float" orientation="portrait"><label>Figure 5.</label><caption><p><italic><tp:taxon-name><tp:taxon-name-part taxon-name-part-type="genus" reg="Amiga">Amiga</tp:taxon-name-part><tp:taxon-name-part taxon-name-part-type="species" reg="arnaca">arnaca</tp:taxon-name-part><tp:taxon-name-part taxon-name-part-type="subspecies" reg="arnaca">arnaca</tp:taxon-name-part></tp:taxon-name></italic> comb. n. appendages: <bold>a</bold> male palpus with Reuter’s sensitive patch and Vom Raths organ indicated by dots <bold>b</bold> female palpus with Reuter’s sensitive patch and Vom Rath’s organ indicated by dots <bold>c</bold> male foreleg <bold>d</bold> female foreleg (illustration: <abbrev xmlns:xlink="http://www.w3.org/1999/xlink" content-type="institution" xlink:title="McGuire Center for Lepidoptera and Biodiversity, Florida Museum of Natural History, University of Florida, Gainesville, USA" id="ABBRID0EVJDK" xlink:type="simple">FLMNH</abbrev>-MGCL specimen 257163 for male; <abbrev xmlns:xlink="http://www.w3.org/1999/xlink" content-type="institution" xlink:title="McGuire Center for Lepidoptera and Biodiversity, Florida Museum of Natural History, University of Florida, Gainesville, USA" id="ABBRID0E1JDK" xlink:type="simple">FLMNH</abbrev>-MGCL specimen 257167 for female).</p></caption><graphic xmlns:xlink="http://www.w3.org/1999/xlink" xlink:href="zookeys-821-085-g005.jpg" position="float" orientation="portrait" xlink:type="simple" id="oo_261096.jpg"/></fig><p>After introducing this species to science, the specific epithet was misspelled as “Arnaea” by Fabricius himself in 1781 and 1787, and as “Aranea” in 1793. Subsequently, the specific epithet <italic><tp:taxon-name><tp:taxon-name-part taxon-name-part-type="genus" reg="Amiga"/><tp:taxon-name-part taxon-name-part-type="species" reg="arnaca">arnaca</tp:taxon-name-part></tp:taxon-name></italic> has been erroneously spelled in various ways in a disturbingly high number of publications (e.g., Butler and Druce 1874; <xref ref-type="bibr" rid="B11">Butler 1877</xref>; <xref ref-type="bibr" rid="B34">Godman and Salvin 1881</xref>; <xref ref-type="bibr" rid="B65">Sharpe 1890</xref>; <xref ref-type="bibr" rid="B40">Kaye 1904</xref>; <xref ref-type="bibr" rid="B69">Weymer 1911</xref>; <xref ref-type="bibr" rid="B16">D’Almeida 1922</xref>; <xref ref-type="bibr" rid="B32">Gaede 1931</xref>; <xref ref-type="bibr" rid="B28">Forster 1964</xref>; <xref ref-type="bibr" rid="B7">Brown 1975</xref>; <xref ref-type="bibr" rid="B70">Whittaker 1983</xref>; <xref ref-type="bibr" rid="B19">DeVries 1987</xref>; see also above), including some influential works on the classification of this group. This confusion surrounding its species-group name adds a special urgency for a neotype designation for this common butterfly.</p><p><italic><tp:taxon-name><tp:taxon-name-part taxon-name-part-type="genus" reg="Papilio">Papilio</tp:taxon-name-part><tp:taxon-name-part taxon-name-part-type="species" reg="ebusa">ebusa</tp:taxon-name-part></tp:taxon-name></italic> Cramer, 1780 was described in Pieter Cramer’s <italic>De uitlandsche Kapellen voorkomende in de drie Waereld-Deelen Asia, Africa en America</italic>. The original description describes the bluish-lilac reflection on both wing surfaces, although no further description of any wing element was provided in Cramer’s Dutch and French description. Instead, Cramer compared <italic><tp:taxon-name><tp:taxon-name-part taxon-name-part-type="genus" reg="Papilio">P.</tp:taxon-name-part><tp:taxon-name-part taxon-name-part-type="species" reg="ebusa">ebusa</tp:taxon-name-part></tp:taxon-name></italic> to <italic><tp:taxon-name><tp:taxon-name-part taxon-name-part-type="genus" reg="Papilio">P.</tp:taxon-name-part><tp:taxon-name-part taxon-name-part-type="species" reg="junia">junia</tp:taxon-name-part></tp:taxon-name></italic> Cramer, 1780, an immediately preceding species described and named in Cramer (1780), but regarded as a junior subjective synonym of <italic><tp:taxon-name><tp:taxon-name-part taxon-name-part-type="genus" reg="Papilio">P.</tp:taxon-name-part><tp:taxon-name-part taxon-name-part-type="species" reg="lea">lea</tp:taxon-name-part></tp:taxon-name></italic> Cramer, 1777 by <xref ref-type="bibr" rid="B43">Lamas (2004)</xref>. Evidently, <italic><tp:taxon-name><tp:taxon-name-part taxon-name-part-type="genus" reg="Papilio">P.</tp:taxon-name-part><tp:taxon-name-part taxon-name-part-type="species" reg="ebusa">ebusa</tp:taxon-name-part></tp:taxon-name></italic> and <italic><tp:taxon-name><tp:taxon-name-part taxon-name-part-type="genus" reg="Papilio">P.</tp:taxon-name-part><tp:taxon-name-part taxon-name-part-type="species" reg="junia">junia</tp:taxon-name-part></tp:taxon-name></italic> are not conspecific judging from the illustrations in Cramer (1780: 9; pl. CCXCII: figs D–G), and the illustrations of <italic><tp:taxon-name><tp:taxon-name-part taxon-name-part-type="genus" reg="Papilio">P.</tp:taxon-name-part><tp:taxon-name-part taxon-name-part-type="species" reg="ebusa">ebusa</tp:taxon-name-part></tp:taxon-name></italic> combined with Cramer’s description enable this taxon to be confidently identified. <italic><tp:taxon-name><tp:taxon-name-part taxon-name-part-type="genus" reg="Papilio">Papilio</tp:taxon-name-part><tp:taxon-name-part taxon-name-part-type="species" reg="chloris">chloris</tp:taxon-name-part></tp:taxon-name></italic> Cramer, 1780 (now known as <italic><tp:taxon-name><tp:taxon-name-part taxon-name-part-type="genus" reg="Chloreuptychia">Chloreuptychia</tp:taxon-name-part><tp:taxon-name-part taxon-name-part-type="species" reg="chlorimene">chlorimene</tp:taxon-name-part></tp:taxon-name></italic> (Hübner, [1819])), is perhaps the only taxon known from Suriname which might have resulted in a similar illustration; however, the illustration of <italic><tp:taxon-name><tp:taxon-name-part taxon-name-part-type="genus" reg="Papilio">P.</tp:taxon-name-part><tp:taxon-name-part taxon-name-part-type="species" reg="chloris">chloris</tp:taxon-name-part></tp:taxon-name></italic> provided by Cramer (1780: CCXCIII: figs A, B) excludes this possibility. Based on the Dutch and French description provided for <italic><tp:taxon-name><tp:taxon-name-part taxon-name-part-type="genus" reg="Papilio">P.</tp:taxon-name-part><tp:taxon-name-part taxon-name-part-type="species" reg="ebusa">ebusa</tp:taxon-name-part></tp:taxon-name></italic>, Cramer based his illustration on what he thought was a female specimen, although the illustration of the dorsal surface (Fig. F) showing the bluish-lilac reflection only on the hindwing indicates that this illustrated specimen is likely to be a male (but see also above for further information). In addition, whether the original description was based on a single specimen or several specimens cannot be unambiguously determined. During our attempt to locate syntype(s) of <italic><tp:taxon-name><tp:taxon-name-part taxon-name-part-type="genus" reg="Papilio">P.</tp:taxon-name-part><tp:taxon-name-part taxon-name-part-type="species" reg="ebusa">ebusa</tp:taxon-name-part></tp:taxon-name></italic>, two specimens with rounded labels indicating “[Johan] Calkoen” with the locality “Brasilia” were found <!--PageBreak -->in <abbrev xmlns:xlink="http://www.w3.org/1999/xlink" content-type="institution" xlink:title="Rijksmuseum van Natuurlijke Historie (presently Netherlands Centre for Biodiversity Naturalis), Leiden, Netherlands" id="ABBRID0EKQDK" xlink:type="simple">RMNH</abbrev>. Along with the collection of Joan Raye Heer van Breukelerwaard, Johan Calkoen’s collection includes Cramer types, although given the locality “Brasilia”, these two specimens are most likely not syntypes of <italic><tp:taxon-name><tp:taxon-name-part taxon-name-part-type="genus" reg="Papilio">P.</tp:taxon-name-part><tp:taxon-name-part taxon-name-part-type="species" reg="ebusa">ebusa</tp:taxon-name-part></tp:taxon-name></italic>. Considering that we were unable to find any additional possible syntype(s) of <italic><tp:taxon-name><tp:taxon-name-part taxon-name-part-type="genus" reg="Papilio">P.</tp:taxon-name-part><tp:taxon-name-part taxon-name-part-type="species" reg="ebusa">ebusa</tp:taxon-name-part></tp:taxon-name></italic>, we here designate a neotype for this name. Although treated as a valid species in the past (e.g., <xref ref-type="bibr" rid="B10">Butler 1867</xref>; <xref ref-type="bibr" rid="B34">Godman and Salvin 1880–1881</xref>), in order to maintain its status as a junior synonym <!--PageBreak -->of <italic><tp:taxon-name><tp:taxon-name-part taxon-name-part-type="genus" reg="Papilio">P.</tp:taxon-name-part><tp:taxon-name-part taxon-name-part-type="species" reg="arnaca">arnaca</tp:taxon-name-part></tp:taxon-name></italic>, first recognized by <xref ref-type="bibr" rid="B42">Kirby (1871)</xref> and followed by most subsequent authors (e.g., <xref ref-type="bibr" rid="B69">Weymer 1911</xref>; <xref ref-type="bibr" rid="B32">Gaede 1931</xref>; <xref ref-type="bibr" rid="B43">Lamas 2004</xref>), we designate the specimen designated as the neotype of <italic><tp:taxon-name><tp:taxon-name-part taxon-name-part-type="genus" reg="Papilio">P.</tp:taxon-name-part><tp:taxon-name-part taxon-name-part-type="species" reg="arnaca">arnaca</tp:taxon-name-part></tp:taxon-name></italic> as the neotype of <italic><tp:taxon-name><tp:taxon-name-part taxon-name-part-type="genus" reg="Papilio">P.</tp:taxon-name-part><tp:taxon-name-part taxon-name-part-type="species" reg="ebusa">ebusa</tp:taxon-name-part></tp:taxon-name></italic> as well and retain its synonymy as a junior objective synonym (<bold>neotype designation</bold>).</p><p><xref ref-type="bibr" rid="B16">D’Almeida (1922)</xref> described <italic><tp:taxon-name><tp:taxon-name-part taxon-name-part-type="genus" reg="Euptychia">Euptychia</tp:taxon-name-part><tp:taxon-name-part taxon-name-part-type="species" reg="arnaea">arnaea</tp:taxon-name-part></tp:taxon-name></italic> [sic] <tp:taxon-name><tp:taxon-name-part taxon-name-part-type="genus" reg="Euptychia"/><tp:taxon-name-part taxon-name-part-type="species" reg="arnaea"/><tp:taxon-name-part taxon-name-part-type="infraspecific-rank">form</tp:taxon-name-part><tp:taxon-name-part taxon-name-part-type="form" reg="priamis">priamis</tp:taxon-name-part></tp:taxon-name> based on a single male from Três Rios, Jacarepaguá, Rio de Janeiro, Rio de Janeiro, Brazil, currently housed at the <abbrev xmlns:xlink="http://www.w3.org/1999/xlink" content-type="institution" xlink:title="Departamento de Zoologia, Universidade Federal do Paraná, Curitiba, Brazil" id="ABBRID0ECUDK" xlink:type="simple">DZUP</abbrev>. Following Article 73.1.2. of the <xref ref-type="bibr" rid="B38">ICZN (1999)</xref>, we consider this male specimen to be the holotype fixed by monotypy based on the statement of “one male collected at the type locality” provided in the original description (<xref ref-type="bibr" rid="B16">D’Almeida 1922</xref>). <xref ref-type="bibr" rid="B43">Lamas (2004)</xref> regarded this taxon as a junior subjective synonym of <italic><tp:taxon-name><tp:taxon-name-part taxon-name-part-type="genus" reg="Papilio">Papilio</tp:taxon-name-part><tp:taxon-name-part taxon-name-part-type="species" reg="arnaca">arnaca</tp:taxon-name-part></tp:taxon-name></italic> without providing any justification. <xref ref-type="bibr" rid="B16">D’Almeida’s (1922)</xref> original description provides some wing pattern characters which he considered to separate <tp:taxon-name><tp:taxon-name-part taxon-name-part-type="genus" reg="Euptychia"/><tp:taxon-name-part taxon-name-part-type="species" reg="arnaea"/><tp:taxon-name-part taxon-name-part-type="infraspecific-rank">f.</tp:taxon-name-part><tp:taxon-name-part taxon-name-part-type="form" reg="priamis">priamis</tp:taxon-name-part></tp:taxon-name>, namely “Underside, feeble pearly reflections extending from the base to the line of ocelli”; “Underside, the two rays in the middle are narrow”. These two wing pattern characters are seen in the holotype male, and indeed, the overall phenotype of specimens from the Brazilian states of Minas Gerais, Espírito Santo, and Rio de Janeiro does look somewhat different compared to the neighbouring nominotypical subspecies. Although the feeble pearly reflection extending from the base of the ventral forewing is not seen in the nominotypical subspecies, a few specimens from the aforementioned states in southeastern Brazil appear to lack this reflection (e.g., <abbrev xmlns:xlink="http://www.w3.org/1999/xlink" content-type="institution" xlink:title="McGuire Center for Lepidoptera and Biodiversity, Florida Museum of Natural History, University of Florida, Gainesville, USA" id="ABBRID0ERVDK" xlink:type="simple">FLMNH</abbrev>-MGCL-1036218). The narrow ventral bands of many specimens from southeastern Brazil resemble those of <italic><tp:taxon-name><tp:taxon-name-part taxon-name-part-type="genus" reg="Amiga">A.</tp:taxon-name-part><tp:taxon-name-part taxon-name-part-type="species" reg="arnaca">arnaca</tp:taxon-name-part><tp:taxon-name-part taxon-name-part-type="subspecies" reg="indianacristoi">indianacristoi</tp:taxon-name-part></tp:taxon-name></italic> ssp. n., although the ventral bands are slightly variable in width and a few specimens (e.g., <abbrev xmlns:xlink="http://www.w3.org/1999/xlink" content-type="institution" xlink:title="McGuire Center for Lepidoptera and Biodiversity, Florida Museum of Natural History, University of Florida, Gainesville, USA" id="ABBRID0EFWDK" xlink:type="simple">FLMNH</abbrev>-MGCL-262982, 263014) possess bands that are similar in width to the nominotypical subspecies. Thus, the majority of the specimens from Minas Gerais, Espírito Santo, and Rio de Janeiro are distinguishable <!--PageBreak -->from the nominotypical subspecies based on the aforementioned characters except for specimens from Bahia consistently possessing wider ventral bands and/or lacking the feeble pearly reflections on the ventral surface. Nevertheless, we decided not to treat <italic><tp:taxon-name><tp:taxon-name-part taxon-name-part-type="genus" reg="Amiga">A.</tp:taxon-name-part><tp:taxon-name-part taxon-name-part-type="species" reg="arnaca">arnaca</tp:taxon-name-part></tp:taxon-name></italic> from Minas Gerais, Espírito Santo, and Rio de Janeiro as a distinct subspecies because, based on molecular data, this taxonomy would result in the nominotypical subspecies being paraphyletic. Whether subspecies should simply represent geographical variation or should also represent an evolutionary unit (i.e. a monophyletic group) is not a focus of this study and this question merits further in-depth discussion and more data. To be consistent in terms of the subspecies concept used in this study, we consider that subspecies should ideally represent clades, unless there is a strong counter-argument, and thus retain the synonymy introduced in <xref ref-type="bibr" rid="B43">Lamas (2004)</xref>.</p></tp:treatment-sec><tp:treatment-sec sec-type="distribution" id="SECID0E2WDK"><title>Distribution</title><p>(Fig. <xref ref-type="fig" rid="F6">6</xref>). The nominotypical subspecies occurs from eastern Colombia south to Bolivia, and in Brazil, southern Venezuela and the Guianas, where it is typically common and widespread in lowland to submontane forest.</p><fig id="F6" position="float" orientation="portrait"><label>Figure 6.</label><caption><p>Distribution map of <italic><tp:taxon-name><tp:taxon-name-part taxon-name-part-type="genus" reg="Amiga">Amiga</tp:taxon-name-part><tp:taxon-name-part taxon-name-part-type="species" reg="arnaca">arnaca</tp:taxon-name-part></tp:taxon-name></italic> ssp.</p></caption><graphic xmlns:xlink="http://www.w3.org/1999/xlink" xlink:href="zookeys-821-085-g006.jpg" position="float" orientation="portrait" xlink:type="simple" id="oo_261097.jpg"/></fig></tp:treatment-sec><tp:treatment-sec sec-type="Examined specimens" id="SECID0E4XDK"><title>Examined specimens</title><p>(718 ♂, 207 ♀). See Appendix for the data of these specimens.</p></tp:treatment-sec><ref-list><ref id="B24"><mixed-citation xmlns:xlink="http://www.w3.org/1999/xlink" xlink:type="simple"><person-group><name name-style="western"><surname>Fabricius</surname><given-names>JC</given-names></name></person-group> (<year>1776</year>) <source>Genera insectorvm eorvmqve characteres natvrales secvndvm nvmervm, figvram, sitvm et proportionem omnivm partivm oris adiecta mantissa speciervm nvper detectarvm.</source><publisher-name>Chilonii</publisher-name>, <publisher-loc>Mich. Friedr. Bartsch</publisher-loc>, <size units="page">310 pp</size>.</mixed-citation></ref><ref id="B16"><mixed-citation xmlns:xlink="http://www.w3.org/1999/xlink" xlink:type="simple"><person-group><name name-style="western"><surname>D’Almeida</surname><given-names>R</given-names></name></person-group> (<year>1922</year>) <source>Mélanges lépidoptérologiques. Études sur les lépidoptères du Brésil.</source><publisher-name>Berlin</publisher-name>, <publisher-loc>R. Friedländer &amp; Sohn</publisher-loc>, <size units="page">226 pp</size>.</mixed-citation></ref><ref id="B25"><mixed-citation xmlns:xlink="http://www.w3.org/1999/xlink" xlink:type="simple"><person-group><name name-style="western"><surname>Fabricius</surname><given-names>JC</given-names></name></person-group> (<year>1781</year>) <article-title>Species insectorvm exhibentes eorvm differentias specificas, synonyma avctorvm, loca natalia, metamorphosin adiectis observationibvs, <italic>descriptionibvs</italic>.</article-title><source>Carl Ernest Bohn, Hamburgii et Kilonii</source><volume>2</volume>: <fpage>1</fpage>–<lpage>494</lpage>.</mixed-citation></ref><ref id="B26"><mixed-citation xmlns:xlink="http://www.w3.org/1999/xlink" xlink:type="simple"><person-group><name name-style="western"><surname>Fabricius</surname><given-names>JC</given-names></name></person-group> (<year>1787</year>) <source>Mantissa insectorvm sistens species nvper detectas adiectis synonymis, observationibvs, descriptionibvs, emendationibvs.</source><publisher-name>Christian Gottlieb Proft</publisher-name>, <publisher-loc>Hafniae, 2</publisher-loc>, <size units="page">382 pp</size>.</mixed-citation></ref><ref id="B42"><mixed-citation xmlns:xlink="http://www.w3.org/1999/xlink" xlink:type="simple"><person-group><name name-style="western"><surname>Kirby</surname><given-names>WF</given-names></name></person-group> (<year>1871</year>) <source>A Synonymic Catalogue of Diurnal <tp:taxon-name><tp:taxon-name-part taxon-name-part-type="order">Lepidoptera</tp:taxon-name-part></tp:taxon-name>.</source><publisher-name>John Van Voorst</publisher-name>, <publisher-loc>London</publisher-loc>, <size units="page">690 pp</size>.</mixed-citation></ref><ref id="B40"><mixed-citation xmlns:xlink="http://www.w3.org/1999/xlink" xlink:type="simple"><person-group><name name-style="western"><surname>Kaye</surname><given-names>WJ</given-names></name></person-group> (<year>1904</year>) <article-title>A catalogue of the <tp:taxon-name><tp:taxon-name-part taxon-name-part-type="order">Lepidoptera</tp:taxon-name-part></tp:taxon-name><tp:taxon-name><tp:taxon-name-part taxon-name-part-type="suborder">Rhopalocera</tp:taxon-name-part></tp:taxon-name> of Trinidad.</article-title><source>Transactions of the Entomological Society of London</source><volume>1904</volume>(<issue>2</issue>): <fpage>159</fpage>–<lpage>224</lpage>. <ext-link xlink:type="simple" ext-link-type="doi" xlink:href="10.1111/j.1365-2311.1904.tb02744.x">https://doi.org/10.1111/j.1365-2311.1904.tb02744.x</ext-link></mixed-citation></ref><ref id="B35"><mixed-citation xmlns:xlink="http://www.w3.org/1999/xlink" xlink:type="simple"><person-group><name name-style="western"><surname>Hall</surname><given-names>A</given-names></name></person-group> (<year>1939</year>) <article-title>Catalogue of the <tp:taxon-name><tp:taxon-name-part taxon-name-part-type="order">Lepidoptera</tp:taxon-name-part></tp:taxon-name><tp:taxon-name><tp:taxon-name-part taxon-name-part-type="suborder">Rhopalocera</tp:taxon-name-part></tp:taxon-name> (butterflies) of British Guiana.</article-title><source>Agricultural Journal of British Guiana</source><volume>10</volume>(<issue>1</issue>): <fpage>25</fpage>–<lpage>41</lpage>.</mixed-citation></ref><ref id="B27"><mixed-citation xmlns:xlink="http://www.w3.org/1999/xlink" xlink:type="simple"><person-group><name name-style="western"><surname>Fabricius</surname><given-names>JC</given-names></name></person-group> (<year>1793</year>) <source>Entomologia systematica emendata et aucta. Secundum classes, ordines, genera, species adjectis synonimis, locis, observationibus, descriptionibus. Christian Gottlieb Proft, Fil. et Soc.</source><publisher-name>, Hafniae</publisher-name>, <publisher-loc>3 (1)</publisher-loc>, <size units="page">488 pp</size>.</mixed-citation></ref><ref id="B33"><mixed-citation xmlns:xlink="http://www.w3.org/1999/xlink" xlink:type="simple"><person-group><name name-style="western"><surname>Godart</surname><given-names>JB</given-names></name></person-group> (<year>1824</year>) <article-title/> In: <person-group><name name-style="western"><surname>Latreille</surname><given-names>PA</given-names></name><name name-style="western"><surname>Godart</surname><given-names>JB</given-names></name></person-group> (<role>Eds</role>) <issue-title>Encyclopédie Méthodique.</issue-title><source>Histoire naturelle. Entomologie, ou histoire naturelle des crustacés, des arachnides et des insectes. Veuve Agasse (Paris) 9(2)</source>, <fpage>329</fpage>–<lpage>828</lpage>.</mixed-citation></ref><ref id="B10"><mixed-citation xmlns:xlink="http://www.w3.org/1999/xlink" xlink:type="simple"><person-group><name name-style="western"><surname>Butler</surname><given-names>AG</given-names></name></person-group> (<year>1867</year>) <article-title>A monograph of the genus <italic><tp:taxon-name><tp:taxon-name-part taxon-name-part-type="genus">Euptychia</tp:taxon-name-part></tp:taxon-name></italic>, a numerous race of butterflies belonging to the family <tp:taxon-name><tp:taxon-name-part taxon-name-part-type="family">Satyridae</tp:taxon-name-part></tp:taxon-name>; with descriptions of sixty species new to science, and notes to their affinities, etc.</article-title><source>Proceedings of the Zoological Society of London</source><volume>1866</volume>: <fpage>458</fpage>–<lpage>504</lpage>.</mixed-citation></ref><ref id="B50"><mixed-citation xmlns:xlink="http://www.w3.org/1999/xlink" xlink:type="simple"><person-group><name name-style="western"><surname>Möschler</surname><given-names>HB</given-names></name></person-group> (<year>1877</year>) <article-title>Beiträge zur Schmetterlings-Fauna von Surinam.</article-title><source>Verhandlungen der kaiserlich-königlichen zoologisch-botanischen Gesellschaft in Wien</source><volume>26</volume>(<issue>1</issue>): <fpage>293</fpage>–<lpage>352</lpage>.</mixed-citation></ref><ref id="B34"><mixed-citation xmlns:xlink="http://www.w3.org/1999/xlink" xlink:type="simple"><person-group><name name-style="western"><surname>Godman</surname><given-names>FD</given-names></name><name name-style="western"><surname>Salvin</surname><given-names>O</given-names></name></person-group> (<year>1880–1881</year>) Biologia Centrali-Americana. <tp:taxon-name><tp:taxon-name-part taxon-name-part-type="class">Insecta</tp:taxon-name-part></tp:taxon-name>. <tp:taxon-name><tp:taxon-name-part taxon-name-part-type="order">Lepidoptera</tp:taxon-name-part></tp:taxon-name><tp:taxon-name><tp:taxon-name-part taxon-name-part-type="suborder">Rhopalocera</tp:taxon-name-part></tp:taxon-name>. Dulau &amp; Co., Bernard Quaritch (London) 1(1): 1–32, pls 1, 2 [September 1879], 1(2) [November 1879]: 33–56; 1(3)[February 1880]: 57–72; 1(6)[August 1880]: 73–88; 1(9)[February 1881]: 89–96.</mixed-citation></ref><ref id="B20"><mixed-citation xmlns:xlink="http://www.w3.org/1999/xlink" xlink:type="simple"><person-group><name name-style="western"><surname>Dyar</surname><given-names>HG</given-names></name></person-group> (<year>1914</year>) <article-title>Report on the <tp:taxon-name><tp:taxon-name-part taxon-name-part-type="order">Lepidoptera</tp:taxon-name-part></tp:taxon-name> of the Smithsonian Biological Survey of the Panama Canal Zone.</article-title><source>Proceedings of the United States National Museum</source><volume>47</volume>(<issue>2050</issue>): <fpage>139</fpage>–<lpage>350</lpage>. <ext-link xlink:type="simple" ext-link-type="doi" xlink:href="10.5479/si.00963801.47-2050.139">https://doi.org/10.5479/si.00963801.47-2050.139</ext-link></mixed-citation></ref><ref id="B11"><mixed-citation xmlns:xlink="http://www.w3.org/1999/xlink" xlink:type="simple"><person-group><name name-style="western"><surname>Butler</surname><given-names>AG</given-names></name></person-group> (<year>1877</year>) <article-title>On new species of the genus <italic><tp:taxon-name><tp:taxon-name-part taxon-name-part-type="genus">Euptychia</tp:taxon-name-part></tp:taxon-name></italic>, with a tabular view of those hitherto recorded.</article-title><source>Journal of the Linnean Society of London (Zoology)</source><volume>13</volume>(<issue>67</issue>): <fpage>116</fpage>–<lpage>128</lpage>. <ext-link xlink:type="simple" ext-link-type="doi" xlink:href="10.1111/j.1096-3642.1877.tb02375.x">https://doi.org/10.1111/j.1096-3642.1877.tb02375.x</ext-link></mixed-citation></ref><ref id="B65"><mixed-citation xmlns:xlink="http://www.w3.org/1999/xlink" xlink:type="simple"><person-group><name name-style="western"><surname>Sharpe</surname><given-names>EMB</given-names></name></person-group> (<year>1890</year>) <article-title>On a collection of <tp:taxon-name><tp:taxon-name-part taxon-name-part-type="order">Lepidoptera</tp:taxon-name-part></tp:taxon-name> made by Mr. Edmund Reynolds on the rivers Tocantins and Araguaya and in the province of Goyaz, Brazil.</article-title><source>Proceedings of the Zoological Society of London</source><volume>1890</volume>(<issue>3</issue>): <fpage>552</fpage>–<lpage>577</lpage>.</mixed-citation></ref><ref id="B69"><mixed-citation xmlns:xlink="http://www.w3.org/1999/xlink" xlink:type="simple"><person-group><name name-style="western"><surname>Weymer</surname><given-names>G</given-names></name></person-group> (<year>1911</year>) <article-title>4. Familie: <tp:taxon-name><tp:taxon-name-part taxon-name-part-type="family">Satyridae</tp:taxon-name-part></tp:taxon-name>.</article-title> In: <person-group><name name-style="western"><surname>Seitz</surname><given-names>A</given-names></name></person-group> (<role>Ed.</role>) <issue-title>Die Gross-Schmetterlinge der Erde.A.</issue-title><source>Kernen (Stuttgart)</source><volume>5</volume>: <fpage>173</fpage>–<lpage>192</lpage>.</mixed-citation></ref><ref id="B70"><mixed-citation xmlns:xlink="http://www.w3.org/1999/xlink" xlink:type="simple"><person-group><name name-style="western"><surname>Whittaker</surname><given-names>PL</given-names></name></person-group> (<year>1983</year>) <article-title>Notes on the satyrid butterfly populations of Corcovado National Park, Costa Rica.</article-title><source>Journal of the Lepidopterists' Society</source><volume>37</volume>(<issue>2</issue>): <fpage>106</fpage>–<lpage>114</lpage>.</mixed-citation></ref><ref id="B15"><mixed-citation xmlns:xlink="http://www.w3.org/1999/xlink" xlink:type="simple"><person-group><name name-style="western"><surname>D’Abrera</surname><given-names>BL</given-names></name></person-group> (<year>1988</year>) Butterflies of the Neotropical Region. Part V. <tp:taxon-name><tp:taxon-name-part taxon-name-part-type="family">Nymphalidae</tp:taxon-name-part></tp:taxon-name> (Conc.) and <tp:taxon-name><tp:taxon-name-part taxon-name-part-type="family">Satyridae</tp:taxon-name-part></tp:taxon-name>. Hill House, Black Rock, Victoria, 679–877.</mixed-citation></ref><ref id="B21"><mixed-citation xmlns:xlink="http://www.w3.org/1999/xlink" xlink:type="simple"><person-group><name name-style="western"><surname>Emmel</surname><given-names>TC</given-names></name><name name-style="western"><surname>Austin</surname><given-names>GT</given-names></name></person-group> (<year>1990</year>) <article-title>The tropical rain forest butterfly fauna of Rondonia, Brazil: species diversity and conservation.</article-title><source>Tropical <tp:taxon-name><tp:taxon-name-part taxon-name-part-type="order">Lepidoptera</tp:taxon-name-part></tp:taxon-name></source><volume>1</volume>(<issue>1</issue>): <fpage>1</fpage>–<lpage>12</lpage>.</mixed-citation></ref><ref id="B48"><mixed-citation xmlns:xlink="http://www.w3.org/1999/xlink" xlink:type="simple"><person-group><name name-style="western"><surname>Mielke</surname><given-names>OHH</given-names></name><name name-style="western"><surname>Casagrande</surname><given-names>MM</given-names></name></person-group> (<year>1991</year>) <article-title><tp:taxon-name><tp:taxon-name-part taxon-name-part-type="order">Lepidoptera</tp:taxon-name-part></tp:taxon-name>: <tp:taxon-name><tp:taxon-name-part taxon-name-part-type="superfamily">Papilionoidea</tp:taxon-name-part></tp:taxon-name> e <tp:taxon-name><tp:taxon-name-part taxon-name-part-type="superfamily">Hesperioidea</tp:taxon-name-part></tp:taxon-name> coletados na Ilha de Maracá, Alto Alegre, Roraima, parte do projeto Maracá, com uma lista complementar de <tp:taxon-name><tp:taxon-name-part taxon-name-part-type="family">Hesperiidae</tp:taxon-name-part></tp:taxon-name> de Roraima.</article-title><source>Acta Amazonica</source><volume>21</volume>: <fpage>175</fpage>–<lpage>210</lpage>. <ext-link xlink:type="simple" ext-link-type="doi" xlink:href="10.1590/1809-43921991211210">https://doi.org/10.1590/1809-43921991211210</ext-link></mixed-citation></ref><ref id="B12"><mixed-citation xmlns:xlink="http://www.w3.org/1999/xlink" xlink:type="simple"><person-group><name name-style="western"><surname>Cock</surname><given-names>MJW</given-names></name></person-group> (<year>2014</year>) <article-title>An updated and annoted checklist of the larger butterflies (<tp:taxon-name><tp:taxon-name-part taxon-name-part-type="superfamily">Papilionoidea</tp:taxon-name-part></tp:taxon-name>) of Trinidad, West Indies: <tp:taxon-name><tp:taxon-name-part taxon-name-part-type="family">Papilionidae</tp:taxon-name-part></tp:taxon-name>, <tp:taxon-name><tp:taxon-name-part taxon-name-part-type="family">Pieridae</tp:taxon-name-part></tp:taxon-name> and <tp:taxon-name><tp:taxon-name-part taxon-name-part-type="family">Nymphalidae</tp:taxon-name-part></tp:taxon-name>.</article-title><source><tp:taxon-name><tp:taxon-name-part taxon-name-part-type="class">Insecta</tp:taxon-name-part></tp:taxon-name> Mundi</source><volume>0353</volume>: <fpage>1</fpage>–<lpage>14</lpage>.</mixed-citation></ref><ref id="B17"><mixed-citation xmlns:xlink="http://www.w3.org/1999/xlink" xlink:type="simple"><person-group><name name-style="western"><surname>D'Almeida</surname><given-names>RF</given-names></name></person-group> (<year>1937</year>) <article-title>Excursão scientifica aos rios Cuminá e Trombetas.</article-title><source>Memórias do Instituto Oswaldo Cruz</source><volume>32</volume>(<issue>2</issue>): <fpage>235</fpage>–<lpage>298</lpage>. <ext-link xlink:type="simple" ext-link-type="doi" xlink:href="10.1590/S0074-02761937000200008">https://doi.org/10.1590/S0074-02761937000200008</ext-link></mixed-citation></ref><ref id="B7"><mixed-citation xmlns:xlink="http://www.w3.org/1999/xlink" xlink:type="simple"><person-group><name name-style="western"><surname>Brown</surname><given-names>FM</given-names></name></person-group> (<year>1975</year>) <article-title>An annotated entomological bibliography of Romualdo Ferreira d'Almeida (1891–1969).</article-title><source>Journal of the Lepidopterists' Society</source><volume>29</volume>(<issue>1</issue>): <fpage>40</fpage>–<lpage>51</lpage>.</mixed-citation></ref><ref id="B32"><mixed-citation xmlns:xlink="http://www.w3.org/1999/xlink" xlink:type="simple"><person-group><name name-style="western"><surname>Gaede</surname><given-names>M</given-names></name></person-group> (<year>1931</year>) Familia <tp:taxon-name><tp:taxon-name-part taxon-name-part-type="family">Satyridae</tp:taxon-name-part></tp:taxon-name>. Lepidopterorum Catalogus, 1–320 [Vol. 43]; 321–544 [Vol. 46]; 545–759 [Vol. 48].</mixed-citation></ref><ref id="B1"><mixed-citation xmlns:xlink="http://www.w3.org/1999/xlink" xlink:type="simple"><person-group><name name-style="western"><surname>Barcant</surname><given-names>M</given-names></name></person-group> (<year>1970</year>) <source>Butterflies of Trinidad and Tobago.</source><publisher-name>Collins</publisher-name>, <publisher-loc>London</publisher-loc>, <size units="page">314 pp</size>.</mixed-citation></ref><ref id="B9"><mixed-citation xmlns:xlink="http://www.w3.org/1999/xlink" xlink:type="simple"><person-group><name name-style="western"><surname>Bryk</surname><given-names>VF</given-names></name></person-group> (<year>1953</year>) <article-title><tp:taxon-name><tp:taxon-name-part taxon-name-part-type="order">Lepidoptera</tp:taxon-name-part></tp:taxon-name> aus dem Amazonasgebiete und aus Peru gesammelt von Dr. Douglas Melin und Dr. Abraham Roman.</article-title><source>Arkiv för Zoologi</source><volume>5</volume>(<issue>1</issue>): <fpage>1</fpage>–<lpage>269</lpage>.</mixed-citation></ref><ref id="B28"><mixed-citation xmlns:xlink="http://www.w3.org/1999/xlink" xlink:type="simple"><person-group><name name-style="western"><surname>Forster</surname><given-names>W</given-names></name></person-group> (<year>1964</year>) <article-title>Beitrage zur Kenntnis der Insektenfauna Boliviens XIX <tp:taxon-name><tp:taxon-name-part taxon-name-part-type="order">Lepidoptera</tp:taxon-name-part></tp:taxon-name> III. <tp:taxon-name><tp:taxon-name-part taxon-name-part-type="family">Satyridae</tp:taxon-name-part></tp:taxon-name>.</article-title><source>Veröffentlichungen der zoologischen, Staatssammlung München</source><volume>8</volume>: <fpage>51</fpage>–<lpage>188</lpage>.</mixed-citation></ref><ref id="B19"><mixed-citation xmlns:xlink="http://www.w3.org/1999/xlink" xlink:type="simple"><person-group><name name-style="western"><surname>DeVries</surname><given-names>PJ</given-names></name></person-group> (<year>1987</year>) <source>The butterflies of Costa Rica and their natural history. <tp:taxon-name><tp:taxon-name-part taxon-name-part-type="family">Papilionidae</tp:taxon-name-part></tp:taxon-name>, <tp:taxon-name><tp:taxon-name-part taxon-name-part-type="family">Pieridae</tp:taxon-name-part></tp:taxon-name>, <tp:taxon-name><tp:taxon-name-part taxon-name-part-type="family">Nymphalidae</tp:taxon-name-part></tp:taxon-name>.</source><publisher-name>Princeton University Press</publisher-name>, <publisher-loc>Princeton</publisher-loc>, <size units="page">327 pp</size>.</mixed-citation></ref><ref id="B62"><mixed-citation xmlns:xlink="http://www.w3.org/1999/xlink" xlink:type="simple"><person-group><name name-style="western"><surname>Ramos</surname><given-names>FA</given-names></name></person-group> (<year>1996</year>) <article-title>Nymphalid butterfly communities in an amazonian forest fragment.</article-title><source>Journal of Research on the <tp:taxon-name><tp:taxon-name-part taxon-name-part-type="order">Lepidoptera</tp:taxon-name-part></tp:taxon-name></source><volume>35</volume>: <fpage>29</fpage>–<lpage>41</lpage>.</mixed-citation></ref><ref id="B8"><mixed-citation xmlns:xlink="http://www.w3.org/1999/xlink" xlink:type="simple"><person-group><name name-style="western"><surname>Brown</surname><given-names>KS</given-names></name><name name-style="western"><surname>Freitas</surname><given-names>AVL</given-names></name></person-group> (<year>2000</year>) Diversidade de <tp:taxon-name><tp:taxon-name-part taxon-name-part-type="order">Lepidoptera</tp:taxon-name-part></tp:taxon-name> em Santa Teresa, Espírito Santo. Boletim do Museu de Biologia Mello Leitão 11/12: 71–118.</mixed-citation></ref><ref id="B66"><mixed-citation xmlns:xlink="http://www.w3.org/1999/xlink" xlink:type="simple"><person-group><name name-style="western"><surname>Singer</surname><given-names>MC</given-names></name><name name-style="western"><surname>Ehrlich</surname><given-names>PR</given-names></name></person-group> (<year>1993</year>) Host specialization of satyrine butterflies, and their responses to habitat fragmentation in Trinidad. Journal of Research on the <tp:taxon-name><tp:taxon-name-part taxon-name-part-type="order">Lepidoptera</tp:taxon-name-part></tp:taxon-name> 30(3/4): 248–256.</mixed-citation></ref><ref id="B44"><mixed-citation xmlns:xlink="http://www.w3.org/1999/xlink" xlink:type="simple"><person-group><name name-style="western"><surname>Lamas</surname><given-names>G</given-names></name><name name-style="western"><surname>Grados</surname><given-names>J</given-names></name></person-group> (<year>1996</year>) <article-title>Mariposas de la Cordillera del Sira, Peru.</article-title><source>Revista Peruana de Entomologia</source><volume>39</volume>: <fpage>55</fpage>–<lpage>61</lpage>.</mixed-citation></ref><ref id="B46"><mixed-citation xmlns:xlink="http://www.w3.org/1999/xlink" xlink:type="simple"><person-group><name name-style="western"><surname>Lamas</surname><given-names>G</given-names></name><name name-style="western"><surname>Robbins</surname><given-names>RK</given-names></name><name name-style="western"><surname>Harvey</surname><given-names>DJ</given-names></name></person-group> (<year>1996</year>) <article-title>Mariposas del alto Río Napo, Loreto, Peru.</article-title><source>Revista Peruana de Entomologia</source><volume>39</volume>: <fpage>63</fpage>–<lpage>74</lpage>.</mixed-citation></ref><ref id="B43"><mixed-citation xmlns:xlink="http://www.w3.org/1999/xlink" xlink:type="simple"><person-group><name name-style="western"><surname>Lamas</surname><given-names>G</given-names></name></person-group> (<year>2004</year>) <article-title><tp:taxon-name><tp:taxon-name-part taxon-name-part-type="family">Nymphalidae</tp:taxon-name-part></tp:taxon-name>. <tp:taxon-name><tp:taxon-name-part taxon-name-part-type="subfamily">Satyrinae</tp:taxon-name-part></tp:taxon-name>. Tribe <tp:taxon-name><tp:taxon-name-part taxon-name-part-type="tribe">Satyrini</tp:taxon-name-part></tp:taxon-name>. Subtribe <tp:taxon-name><tp:taxon-name-part taxon-name-part-type="subtribe">Euptychiina</tp:taxon-name-part></tp:taxon-name>.</article-title> In: <person-group><name name-style="western"><surname>Lamas</surname><given-names>G</given-names></name></person-group> (<role>Ed.</role>) <issue-title>Checklist: part 4A.</issue-title><source><tp:taxon-name><tp:taxon-name-part taxon-name-part-type="superfamily">Hesperioidea</tp:taxon-name-part></tp:taxon-name> – <tp:taxon-name><tp:taxon-name-part taxon-name-part-type="superfamily">Papilionoidea</tp:taxon-name-part></tp:taxon-name>. In: Heppner JB (Ed.) Atlas of Neotropical <tp:taxon-name><tp:taxon-name-part taxon-name-part-type="order">Lepidoptera</tp:taxon-name-part></tp:taxon-name>. Volume 5A. Association for Tropical <tp:taxon-name><tp:taxon-name-part taxon-name-part-type="order">Lepidoptera</tp:taxon-name-part></tp:taxon-name>/Scientific Publishers, Gainesville</source>, <fpage>217</fpage>–<lpage>223</lpage>.</mixed-citation></ref><ref id="B3"><mixed-citation xmlns:xlink="http://www.w3.org/1999/xlink" xlink:type="simple"><person-group><name name-style="western"><surname>Beccaloni</surname><given-names>GW</given-names></name><name name-style="western"><surname>Viloria</surname><given-names>AL</given-names></name><name name-style="western"><surname>Hall</surname><given-names>SK</given-names></name><name name-style="western"><surname>Robinson</surname><given-names>GS</given-names></name></person-group> (<year>2008</year>) <article-title>Catalogue of the hostplants of the Neotropical butterflies. Catálogo de las plantas huésped de las mariposas neotropicales.</article-title><source>Monografías del Tercer Milenio, Zaragoza, Sociedad Entomológica Aragonesa</source><volume>8</volume>: <fpage>1</fpage>–<lpage>536</lpage>.</mixed-citation></ref><ref id="B5"><mixed-citation xmlns:xlink="http://www.w3.org/1999/xlink" xlink:type="simple"><person-group><name name-style="western"><surname>Brévignon</surname><given-names>C</given-names></name></person-group> (<year>2008</year>) Inventaire des <tp:taxon-name><tp:taxon-name-part taxon-name-part-type="subfamily">Satyrinae</tp:taxon-name-part></tp:taxon-name> de Guyane française (<tp:taxon-name><tp:taxon-name-part taxon-name-part-type="order">Lepidoptera</tp:taxon-name-part></tp:taxon-name> : <tp:taxon-name><tp:taxon-name-part taxon-name-part-type="family">Nymphalidae</tp:taxon-name-part></tp:taxon-name>). In : Lacomme D, Manil L (Eds) Lépidoptères de Guyane. Tome 3. Rhopalocères 2. Association des Lépidoptéristes de France, Paris, 62–94.</mixed-citation></ref><ref id="B47"><mixed-citation xmlns:xlink="http://www.w3.org/1999/xlink" xlink:type="simple"><person-group><name name-style="western"><surname>Marín</surname><given-names>MA</given-names></name><name name-style="western"><surname>Uribe</surname><given-names>SI</given-names></name></person-group> (<year>2009</year>) <article-title>Actualización sobre <tp:taxon-name><tp:taxon-name-part taxon-name-part-type="subtribe">Euptychiina</tp:taxon-name-part></tp:taxon-name> (<tp:taxon-name><tp:taxon-name-part taxon-name-part-type="order">Lepidoptera</tp:taxon-name-part></tp:taxon-name>: <tp:taxon-name><tp:taxon-name-part taxon-name-part-type="subfamily">Satyrinae</tp:taxon-name-part></tp:taxon-name>) representadas en la colección del Museo Entomológico Francisco Luis Gallego.</article-title><source>Boletín del Museo Entomológico Francisco Luis Gallego</source><volume>1</volume>(<issue>2</issue>): <fpage>22</fpage>–<lpage>32</lpage>.</mixed-citation></ref><ref id="B58"><mixed-citation xmlns:xlink="http://www.w3.org/1999/xlink" xlink:type="simple"><person-group><name name-style="western"><surname>Peña</surname><given-names>C</given-names></name><name name-style="western"><surname>Nylin</surname><given-names>S</given-names></name><name name-style="western"><surname>Freitas</surname><given-names>AVL</given-names></name><name name-style="western"><surname>Wahlberg</surname><given-names>N</given-names></name></person-group> (<year>2010</year>) <article-title>Biogeographic history of the butterfly subtribe <tp:taxon-name><tp:taxon-name-part taxon-name-part-type="subtribe">Euptychiina</tp:taxon-name-part></tp:taxon-name> (<tp:taxon-name><tp:taxon-name-part taxon-name-part-type="order">Lepidoptera</tp:taxon-name-part></tp:taxon-name>, <tp:taxon-name><tp:taxon-name-part taxon-name-part-type="family">Nymphalidae</tp:taxon-name-part></tp:taxon-name>, <tp:taxon-name><tp:taxon-name-part taxon-name-part-type="subfamily">Satyrinae</tp:taxon-name-part></tp:taxon-name>).</article-title><source>Zoologica Scripta</source><volume>39</volume>(<issue>3</issue>): <fpage>243</fpage>–<lpage>258</lpage>. <ext-link xlink:type="simple" ext-link-type="doi" xlink:href="10.1111/j.1463-6409.2010.00421.x">https://doi.org/10.1111/j.1463-6409.2010.00421.x</ext-link></mixed-citation></ref><ref id="B29"><mixed-citation xmlns:xlink="http://www.w3.org/1999/xlink" xlink:type="simple"><person-group><name name-style="western"><surname>Francini</surname><given-names>RB</given-names></name><name name-style="western"><surname>Duarte</surname><given-names>M</given-names></name><name name-style="western"><surname>Mielke</surname><given-names>OHH</given-names></name><name name-style="western"><surname>Caldas</surname><given-names>A</given-names></name><name name-style="western"><surname>Freitas</surname><given-names>AVL</given-names></name></person-group> (<year>2011</year>) <article-title>Butterflies (<tp:taxon-name><tp:taxon-name-part taxon-name-part-type="superfamily">Papilionoidea</tp:taxon-name-part></tp:taxon-name> and <tp:taxon-name><tp:taxon-name-part taxon-name-part-type="superfamily">Hesperioidea</tp:taxon-name-part></tp:taxon-name>) of the "Baixada Santista" region, coastal São Paulo, southeastern Brazil.</article-title><source>Revista Brasileira de Entomologia</source><volume>55</volume>(<issue>1</issue>): <fpage>55</fpage>–<lpage>68</lpage>. <ext-link xlink:type="simple" ext-link-type="doi" xlink:href="10.1590/S0085-56262011000100010">https://doi.org/10.1590/S0085-56262011000100010</ext-link></mixed-citation></ref><ref id="B55"><mixed-citation xmlns:xlink="http://www.w3.org/1999/xlink" xlink:type="simple"><person-group><name name-style="western"><surname>Paluch</surname><given-names>M</given-names></name><name name-style="western"><surname>Mielke</surname><given-names>OHH</given-names></name><name name-style="western"><surname>Nobre</surname><given-names>CEB</given-names></name><name name-style="western"><surname>Casagrande</surname><given-names>MM</given-names></name><name name-style="western"><surname>Melo</surname><given-names>DHA</given-names></name><name name-style="western"><surname>Freitas</surname><given-names>AVL</given-names></name></person-group> (<year>2011</year>) <article-title>Butterflies (<tp:taxon-name><tp:taxon-name-part taxon-name-part-type="order">Lepidoptera</tp:taxon-name-part></tp:taxon-name>: <tp:taxon-name><tp:taxon-name-part taxon-name-part-type="superfamily">Papilionoidea</tp:taxon-name-part></tp:taxon-name> and <tp:taxon-name><tp:taxon-name-part taxon-name-part-type="superfamily">Hesperioidea</tp:taxon-name-part></tp:taxon-name>) of the Parque Ecológico João Vasconcelos Sobrinho, Caruaru, Pernambuco, Brazil.</article-title><source>Biota Neotropica</source><volume>11</volume>(<issue>4</issue>): <fpage>230</fpage>–<lpage>238</lpage>.</mixed-citation></ref><ref id="B6"><mixed-citation xmlns:xlink="http://www.w3.org/1999/xlink" xlink:type="simple"><person-group><name name-style="western"><surname>Brévignon</surname><given-names>C</given-names></name><name name-style="western"><surname>Benmesbah</surname><given-names>M</given-names></name></person-group> (<year>2012</year>) <article-title>Complément à l’inventaire des <tp:taxon-name><tp:taxon-name-part taxon-name-part-type="subfamily">Satyrinae</tp:taxon-name-part></tp:taxon-name> de Guyane (<tp:taxon-name><tp:taxon-name-part taxon-name-part-type="order">Lepidoptera</tp:taxon-name-part></tp:taxon-name>: <tp:taxon-name><tp:taxon-name-part taxon-name-part-type="family">Nymphalidae</tp:taxon-name-part></tp:taxon-name>).</article-title> In: <person-group><name name-style="western"><surname>Lacomme</surname><given-names>D</given-names></name><name name-style="western"><surname>Manil</surname><given-names>L</given-names></name></person-group> (<role>Eds</role>) <issue-title>Lépidoptères de Guyane, Tome 7, Nymphalidae.</issue-title><source>Lepidopteristes de France, Paris</source>, <fpage>36</fpage>–<lpage>52</lpage>.</mixed-citation></ref><ref id="B30"><mixed-citation xmlns:xlink="http://www.w3.org/1999/xlink" xlink:type="simple"><person-group><name name-style="western"><surname>Freitas</surname><given-names>AVL</given-names></name><name name-style="western"><surname>Brown</surname><given-names>KS</given-names></name><name name-style="western"><surname>Mielke</surname><given-names>OHH</given-names></name><name name-style="western"><surname>Santos</surname><given-names>JP</given-names></name><name name-style="western"><surname>Vasconcellos-Neto</surname><given-names>J</given-names></name></person-group> (<year>2016</year>) <article-title>Borboletas da Reserva Natural Vale, Linhares/ES.</article-title> In: <person-group><name name-style="western"><surname>Rolim</surname><given-names>SG</given-names></name><name name-style="western"><surname>Menezes</surname><given-names>LFT</given-names></name><name name-style="western"><surname>Srbek-Araujo</surname><given-names>AC</given-names></name></person-group> (<role>Eds</role>) <issue-title>Floresta atlântica de tabuleiro: diversidade e endemismos na Reserva Natural Vale.</issue-title><source>Belo Horizonte, Editora Rupestre</source>, <fpage>317</fpage>–<lpage>328</lpage>.</mixed-citation></ref><ref id="B68"><mixed-citation xmlns:xlink="http://www.w3.org/1999/xlink" xlink:type="simple"><person-group><name name-style="western"><surname>Warren</surname><given-names>AD</given-names></name><name name-style="western"><surname>Davis</surname><given-names>KJ</given-names></name><name name-style="western"><surname>Stangeland</surname><given-names>EM</given-names></name><name name-style="western"><surname>Pelham</surname><given-names>JP</given-names></name><name name-style="western"><surname>Grishin</surname><given-names>NV</given-names></name></person-group> (<year>2018</year>) Illustrated Lists of American Butterflies. <ext-link xlink:type="simple" ext-link-type="uri" xlink:href="http://www.butterfliesofamerica.com">http://www.butterfliesofamerica.com</ext-link> [2018-11-1]</mixed-citation></ref><ref id="B36"><mixed-citation xmlns:xlink="http://www.w3.org/1999/xlink" xlink:type="simple"><person-group><name name-style="western"><surname>Hancock</surname><given-names>EG</given-names></name></person-group> (<year>2015</year>) <article-title>The shaping role of Johan Christian Fabricius (1745–1808): William Hunter’s insect collection and entomology in eighteenth century London.</article-title> In: <person-group><name name-style="western"><surname>Hancock</surname><given-names>EG</given-names></name><name name-style="western"><surname>Pearce</surname><given-names>N</given-names></name><name name-style="western"><surname>Campbell</surname><given-names>M</given-names></name></person-group> (<role>Eds</role>) <issue-title>William Hunter’s World: the Art and Science of Eighteenth Century Collecting.</issue-title><source>Routledge, Abingdon</source>, <fpage>151</fpage>–<lpage>163</lpage>.</mixed-citation></ref><ref id="B67"><mixed-citation xmlns:xlink="http://www.w3.org/1999/xlink" xlink:type="simple"><person-group><name name-style="western"><surname>Tuxen</surname><given-names>SL</given-names></name></person-group> (<year>1967</year>) <article-title>The entomologist, J. C. Fabricius.</article-title><source>Annual Review of Entomology</source><volume>12</volume>: <fpage>1</fpage>–<lpage>15</lpage>. <ext-link xlink:type="simple" ext-link-type="doi" xlink:href="10.1146/annurev.en.12.010167.000245">https://doi.org/10.1146/annurev.en.12.010167.000245</ext-link></mixed-citation></ref><ref id="B4"><mixed-citation xmlns:xlink="http://www.w3.org/1999/xlink" xlink:type="simple"><person-group><name name-style="western"><surname>Benmesbah</surname><given-names>M</given-names></name><name name-style="western"><surname>Zacca</surname><given-names>T</given-names></name><name name-style="western"><surname>Casagrande</surname><given-names>MM</given-names></name><name name-style="western"><surname>Mielke</surname><given-names>OHH</given-names></name><name name-style="western"><surname>Lamas</surname><given-names>G</given-names></name><name name-style="western"><surname>Willmott</surname><given-names>KR</given-names></name></person-group> (<year>2018</year>) <article-title>Taxonomic notes on <italic><tp:taxon-name><tp:taxon-name-part taxon-name-part-type="genus">Papilio</tp:taxon-name-part><tp:taxon-name-part taxon-name-part-type="species">ocypete</tp:taxon-name-part></tp:taxon-name></italic> Fabricius, 1776 and <italic><tp:taxon-name><tp:taxon-name-part taxon-name-part-type="genus">Papilio</tp:taxon-name-part><tp:taxon-name-part taxon-name-part-type="species">helle</tp:taxon-name-part></tp:taxon-name></italic> Cramer, 1779 with description of two new similar species from South America (<tp:taxon-name><tp:taxon-name-part taxon-name-part-type="order">Lepidoptera</tp:taxon-name-part></tp:taxon-name>: <tp:taxon-name><tp:taxon-name-part taxon-name-part-type="family">Nymphalidae</tp:taxon-name-part></tp:taxon-name>: <tp:taxon-name><tp:taxon-name-part taxon-name-part-type="subfamily">Satyrinae</tp:taxon-name-part></tp:taxon-name>).</article-title><source>Zootaxa</source><volume>4425</volume>(<issue>1</issue>): <fpage>115</fpage>–<lpage>145</lpage>. <ext-link xlink:type="simple" ext-link-type="doi" xlink:href="10.11646/zootaxa.4425.1.7">https://doi.org/10.11646/zootaxa.4425.1.7</ext-link></mixed-citation></ref><ref id="B38"><mixed-citation xmlns:xlink="http://www.w3.org/1999/xlink" xlink:type="simple"><institution xlink:type="simple">ICZN</institution> (<year>1999</year>) International Code of Zoological Nomenclature. Fourth edition. International Trust for Zoological Nomenclature, London. <ext-link xlink:type="simple" ext-link-type="uri" xlink:href="http://www.iczn.org/iczn/index.jsp">http://www.iczn.org/iczn/index.jsp</ext-link>.</mixed-citation></ref></ref-list></tp:taxon-treatment>
