# Supplementary material for: A revision of the new genus Amiga Nakahara, Willmott & Espeland, gen. n., described for Papilioarnaca Fabricius, 1776 (Lepidoptera, Nymphalidae, Satyrinae)
Source: Zookeys. 2019 Jan 31;(821):85–152. doi: 10.3897/zookeys.821.31782 (PMC6367311; doi:10.3897/zookeys.821.31782)
Supplement: XML Treatment for Amiga arnaca adela [file zookeys.821.31782-treatment3.xml]

<!DOCTYPE tp:taxon-treatment
  PUBLIC "-//TaxonX//DTD Taxonomic Treatment Publishing DTD v0 20100105//EN" "tax-treatment-NSO.dtd">
<tp:taxon-treatment xmlns:tp="http://www.plazi.org/taxpub"><tp:treatment-meta><kwd-group><label>Taxon classification</label><kwd><named-content xmlns:xlink="http://www.w3.org/1999/xlink" content-type="kingdom">Animalia</named-content></kwd><kwd><named-content xmlns:xlink="http://www.w3.org/1999/xlink" content-type="order">Nymphalidae</named-content></kwd><kwd><named-content xmlns:xlink="http://www.w3.org/1999/xlink" content-type="family">Nymphalidae</named-content></kwd></kwd-group><mixed-citation publication-type="journal"><person-group><name><surname>Nakahara</surname><given-names>Shinichi</given-names></name><name><surname>Lamas</surname><given-names>Gerardo</given-names></name><name><surname>Tyler</surname><given-names>Stephanie</given-names></name><name><surname>Marín</surname><given-names>Mario Alejandro</given-names></name><name><surname>Huertas</surname><given-names>Blanca</given-names></name><name><surname>Willmott</surname><given-names>Keith R.</given-names></name><name><surname>Mielke</surname><given-names>Olaf H. H.</given-names></name><name><surname>Espeland</surname><given-names>Marianne</given-names></name></person-group><article-title>A revision of the new genus <italic><tp:taxon-name><tp:taxon-name-part taxon-name-part-type="genus" reg="Amiga">Amiga</tp:taxon-name-part></tp:taxon-name></italic> Nakahara, Willmott &amp; Espeland, gen. n., described for <italic><tp:taxon-name><tp:taxon-name-part taxon-name-part-type="genus" reg="Papilio">Papilio</tp:taxon-name-part><tp:taxon-name-part taxon-name-part-type="species" reg="arnaca">arnaca</tp:taxon-name-part></tp:taxon-name></italic> Fabricius, 1776 (<tp:taxon-name><tp:taxon-name-part taxon-name-part-type="order">Lepidoptera</tp:taxon-name-part></tp:taxon-name>, <tp:taxon-name><tp:taxon-name-part taxon-name-part-type="family">Nymphalidae</tp:taxon-name-part></tp:taxon-name>, <tp:taxon-name><tp:taxon-name-part taxon-name-part-type="subfamily">Satyrinae</tp:taxon-name-part></tp:taxon-name>)</article-title><source>Zookeys</source><day>31</day><month>1</month><year>2019</year><volume>2019</volume><issue>821</issue><fpage>85</fpage><lpage>152</lpage><pub-id pub-id-type="doi">10.3897/zookeys.821.31782</pub-id></mixed-citation></tp:treatment-meta><tp:nomenclature><tp:taxon-name>
            <tp:taxon-name-part taxon-name-part-type="genus" reg="Amiga">Amiga</tp:taxon-name-part>
            <tp:taxon-name-part taxon-name-part-type="species" reg="arnaca">arnaca</tp:taxon-name-part>
            <tp:taxon-name-part taxon-name-part-type="subspecies" reg="adela">adela</tp:taxon-name-part>
            <object-id xmlns:xlink="http://www.w3.org/1999/xlink" content-type="zoobank" xlink:type="simple">http://zoobank.org/737B03DC-05CC-4D17-B734-13E3E3B38918</object-id>
          </tp:taxon-name><tp:taxon-authority>Nakahara &amp; Espeland</tp:taxon-authority><tp:taxon-status xmlns:xlink="http://www.w3.org/1999/xlink" xlink:type="simple">subsp. n.</tp:taxon-status><xref ref-type="fig" rid="F2">Figs 2i–l</xref><xref ref-type="fig" rid="F3">, 3d</xref><xref ref-type="fig" rid="F6">, 6</xref><!--PageBreak  --></tp:nomenclature><tp:treatment-sec sec-type="description" id="SECID0E3ZDK"><title>Description and diagnosis.</title><p><bold>MALE</bold>: forewing length 19–21 mm (<italic>n</italic> = 5): Differs from the nominotypical subspecies in the following respects: broad, faint, iridescent bluish-lilac reflection between the ventral forewing postdiscal band and the umbra is absent (but see also below).</p><p><bold>FEMALE</bold>: forewing length 21–22 mm (<italic>n</italic> = 4): Differs from the nominotypical subspecies by the same ventral forewing character provided for the male.</p></tp:treatment-sec><tp:treatment-sec sec-type="variation" id="SECID0EM1DK"><title>Variation.</title><p>As explained under the variation section under the genus, the absence of the bluish-lilac reflection on the ventral forewing is consistent in specimens from western Colombia and western Ecuador. However, this character appears in a few specimens from Panama, Costa Rica, and Nicaragua (e.g., <abbrev xmlns:xlink="http://www.w3.org/1999/xlink" content-type="institution" xlink:title="McGuire Center for Lepidoptera and Biodiversity, Florida Museum of Natural History, University of Florida, Gainesville, USA" id="ABBRID0ES1DK" xlink:type="simple">FLMNH</abbrev>-MGCL 208036, 257145, 263067), although the degree of reflection is variable.</p></tp:treatment-sec><tp:treatment-sec sec-type="Types" id="SECID0EX1DK"><title>Types.</title><p><bold>HOLOTYPE</bold> ♂: // ECUADOR: <italic>Esmeraldas</italic>, W Maldonado–Selva Alegre rd., El Cerro 235 m, <named-content xmlns:xlink="http://www.w3.org/1999/xlink" content-type="dwc:verbatimCoordinates" xlink:type="simple"><named-content content-type="geo-json" specific-use="{&#34;type&#34;:&#34;Point&#34;,&#34;coordinates&#34;:[-78.921944,0.972778]}" id="NCID0EE2DK" xlink:type="simple">0°58'22"N,78°55'19"W</named-content></named-content> 21, 25.vii.2011, K. Willmott, &amp; J. Hall <abbrev xmlns:xlink="http://www.w3.org/1999/xlink" content-type="institution" xlink:title="McGuire Center for Lepidoptera and Biodiversity, Florida Museum of Natural History, University of Florida, Gainesville, USA" id="ABBRID0EJ2DK" xlink:type="simple">FLMNH</abbrev>-MGCL-151127 // DNA voucher LEP-09931 // (<abbrev xmlns:xlink="http://www.w3.org/1999/xlink" content-type="institution" xlink:title="McGuire Center for Lepidoptera and Biodiversity, Florida Museum of Natural History, University of Florida, Gainesville, USA" id="ABBRID0EO2DK" xlink:type="simple">FLMNH</abbrev>, to be deposited in <abbrev xmlns:xlink="http://www.w3.org/1999/xlink" content-type="institution" xlink:title="Instituto Nacional de Biodiversidad, Ecuador (formerly MECN)" id="ABBRID0ET2DK" xlink:type="simple">INABIO</abbrev>). (Fig. <xref ref-type="fig" rid="F2">2k</xref>).</p></tp:treatment-sec><tp:treatment-sec sec-type="Other examined specimens" id="SECID0E32DK"><title>Other examined specimens</title><p>(244 ♂, 104 ♀). See Appendix for the data of these specimens. These specimens are not included in the type series as labelling will likely not be completed for over 300 specimens.</p></tp:treatment-sec><tp:treatment-sec sec-type="etymology" id="SECID0EB3DK"><title>Etymology.</title><p>This species-group name is based on the Greek adjective “adelos”, meaning “indistinct” or “inconspicuous”, in reference to its lack of bluish reflection on the ventral forewing. This species-group name is treated as a Latinized feminine adjective in accordance with the feminine generic name.</p></tp:treatment-sec><tp:treatment-sec sec-type="distribution" id="SECID0EG3DK"><title>Distribution</title><p>(Fig. <xref ref-type="fig" rid="F6">6</xref>). This subspecies occurs from Nicaragua to western Ecuador.</p><!--PageBreak  --></tp:treatment-sec><tp:treatment-sec><!--Section generated to contain objects referenced in tp:taxon-treatment.--><fig id="F2" position="float" orientation="portrait"><label>Figure 2.</label><caption><p><italic><tp:taxon-name><tp:taxon-name-part taxon-name-part-type="genus" reg="Amiga">Amiga</tp:taxon-name-part><tp:taxon-name-part taxon-name-part-type="species" reg="arnaca">arnaca</tp:taxon-name-part></tp:taxon-name></italic> spp. specimens spanning its range (dorsal on left, ventral on right): <bold>a</bold> nominotypical subspecies from Suriname, neotype male (<abbrev xmlns:xlink="http://www.w3.org/1999/xlink" content-type="institution" xlink:title="National Museum of Natural History, Smithsonian Institution, Washington, DC, USA" id="ABBRID0EI4CK" xlink:type="simple">USNM</abbrev>) <bold>b</bold> nominotypical subspecies from Guyana, female (<abbrev xmlns:xlink="http://www.w3.org/1999/xlink" content-type="institution" xlink:title="McGuire Center for Lepidoptera and Biodiversity, Florida Museum of Natural History, University of Florida, Gainesville, USA" id="ABBRID0EP4CK" xlink:type="simple">FLMNH</abbrev>-MGCL 263373) <bold>c</bold> nominotypical subspecies from E Ecuador, male (<abbrev xmlns:xlink="http://www.w3.org/1999/xlink" content-type="institution" xlink:title="McGuire Center for Lepidoptera and Biodiversity, Florida Museum of Natural History, University of Florida, Gainesville, USA" id="ABBRID0EW4CK" xlink:type="simple">FLMNH</abbrev>-MGCL 257121) <bold>d</bold> nominotypical subspecies from Peru, female (<abbrev xmlns:xlink="http://www.w3.org/1999/xlink" content-type="institution" xlink:title="McGuire Center for Lepidoptera and Biodiversity, Florida Museum of Natural History, University of Florida, Gainesville, USA" id="ABBRID0E44CK" xlink:type="simple">FLMNH</abbrev>-MGCL 262953); <bold>e</bold> nominotypical subspecies from N Brazil, male (<abbrev xmlns:xlink="http://www.w3.org/1999/xlink" content-type="institution" xlink:title="McGuire Center for Lepidoptera and Biodiversity, Florida Museum of Natural History, University of Florida, Gainesville, USA" id="ABBRID0EE5CK" xlink:type="simple">FLMNH</abbrev>-MGCL1036223) <bold>f</bold> Nominotypical subspecies from N Brazil, female (<abbrev xmlns:xlink="http://www.w3.org/1999/xlink" content-type="institution" xlink:title="McGuire Center for Lepidoptera and Biodiversity, Florida Museum of Natural History, University of Florida, Gainesville, USA" id="ABBRID0EL5CK" xlink:type="simple">FLMNH</abbrev>-MGCL 207984) <bold>g</bold> Nominotypical subspecies from SE Brazil, male (<abbrev xmlns:xlink="http://www.w3.org/1999/xlink" content-type="institution" xlink:title="McGuire Center for Lepidoptera and Biodiversity, Florida Museum of Natural History, University of Florida, Gainesville, USA" id="ABBRID0ES5CK" xlink:type="simple">FLMNH</abbrev>-MGCL 1036213); <bold>h</bold> nominotypical subspecies from SE Brazil, female (<abbrev xmlns:xlink="http://www.w3.org/1999/xlink" content-type="institution" xlink:title="McGuire Center for Lepidoptera and Biodiversity, Florida Museum of Natural History, University of Florida, Gainesville, USA" id="ABBRID0EZ5CK" xlink:type="simple">FLMNH</abbrev>-MGCL 1036218) <bold>i</bold><italic><tp:taxon-name><tp:taxon-name-part taxon-name-part-type="genus" reg="Amiga">A.</tp:taxon-name-part><tp:taxon-name-part taxon-name-part-type="species" reg="arnaca">arnaca</tp:taxon-name-part><tp:taxon-name-part taxon-name-part-type="subspecies" reg="adela">adela</tp:taxon-name-part></tp:taxon-name></italic> from Costa Rica, male (<abbrev xmlns:xlink="http://www.w3.org/1999/xlink" content-type="institution" xlink:title="McGuire Center for Lepidoptera and Biodiversity, Florida Museum of Natural History, University of Florida, Gainesville, USA" id="ABBRID0EP6CK" xlink:type="simple">FLMNH</abbrev>-MGCL 207991) <bold>j</bold><italic><tp:taxon-name><tp:taxon-name-part taxon-name-part-type="genus" reg="Amiga">A.</tp:taxon-name-part><tp:taxon-name-part taxon-name-part-type="species" reg="arnaca">arnaca</tp:taxon-name-part><tp:taxon-name-part taxon-name-part-type="subspecies" reg="adela">adela</tp:taxon-name-part></tp:taxon-name></italic> from Costa Rica, female (<abbrev xmlns:xlink="http://www.w3.org/1999/xlink" content-type="institution" xlink:title="McGuire Center for Lepidoptera and Biodiversity, Florida Museum of Natural History, University of Florida, Gainesville, USA" id="ABBRID0EFADK" xlink:type="simple">FLMNH</abbrev>-MGCL 207992) <bold>k</bold><italic><tp:taxon-name><tp:taxon-name-part taxon-name-part-type="genus" reg="Amiga">A.</tp:taxon-name-part><tp:taxon-name-part taxon-name-part-type="species" reg="arnaca">arnaca</tp:taxon-name-part><tp:taxon-name-part taxon-name-part-type="subspecies" reg="adela">adela</tp:taxon-name-part></tp:taxon-name></italic> from W Ecuador, holotype male (<abbrev xmlns:xlink="http://www.w3.org/1999/xlink" content-type="institution" xlink:title="McGuire Center for Lepidoptera and Biodiversity, Florida Museum of Natural History, University of Florida, Gainesville, USA" id="ABBRID0E2ADK" xlink:type="simple">FLMNH</abbrev>-MGCL 151127) <bold>l</bold><italic><tp:taxon-name><tp:taxon-name-part taxon-name-part-type="genus" reg="Amiga">A.</tp:taxon-name-part><tp:taxon-name-part taxon-name-part-type="species" reg="arnaca">arnaca</tp:taxon-name-part><tp:taxon-name-part taxon-name-part-type="subspecies" reg="adela">adela</tp:taxon-name-part></tp:taxon-name></italic> from W Ecuador, female (<abbrev xmlns:xlink="http://www.w3.org/1999/xlink" content-type="institution" xlink:title="McGuire Center for Lepidoptera and Biodiversity, Florida Museum of Natural History, University of Florida, Gainesville, USA" id="ABBRID0ERBDK" xlink:type="simple">FLMNH</abbrev>-MGCL 257087) <bold>m</bold><italic><tp:taxon-name><tp:taxon-name-part taxon-name-part-type="genus" reg="Amiga">A.</tp:taxon-name-part><tp:taxon-name-part taxon-name-part-type="species" reg="arnaca">arnaca</tp:taxon-name-part><tp:taxon-name-part taxon-name-part-type="subspecies" reg="sericeella">sericeella</tp:taxon-name-part></tp:taxon-name></italic>, male from Mexico (<abbrev xmlns:xlink="http://www.w3.org/1999/xlink" content-type="institution" xlink:title="McGuire Center for Lepidoptera and Biodiversity, Florida Museum of Natural History, University of Florida, Gainesville, USA" id="ABBRID0EHCDK" xlink:type="simple">FLMNH</abbrev>-MGCL 207900) <bold>n</bold><italic><tp:taxon-name><tp:taxon-name-part taxon-name-part-type="genus" reg="Amiga">A.</tp:taxon-name-part><tp:taxon-name-part taxon-name-part-type="species" reg="arnaca">arnaca</tp:taxon-name-part><tp:taxon-name-part taxon-name-part-type="subspecies" reg="sericeella">sericeella</tp:taxon-name-part></tp:taxon-name></italic> from Mexico, female (<abbrev xmlns:xlink="http://www.w3.org/1999/xlink" content-type="institution" xlink:title="McGuire Center for Lepidoptera and Biodiversity, Florida Museum of Natural History, University of Florida, Gainesville, USA" id="ABBRID0E4CDK" xlink:type="simple">FLMNH</abbrev>-MGCL 207896) <bold>o</bold><italic><tp:taxon-name><tp:taxon-name-part taxon-name-part-type="genus" reg="Amiga">A.</tp:taxon-name-part><tp:taxon-name-part taxon-name-part-type="species" reg="arnaca">arnaca</tp:taxon-name-part><tp:taxon-name-part taxon-name-part-type="subspecies" reg="indianacristoi">indianacristoi</tp:taxon-name-part></tp:taxon-name></italic> from NW Venezuela, paratype male (<abbrev xmlns:xlink="http://www.w3.org/1999/xlink" content-type="institution" xlink:title="McGuire Center for Lepidoptera and Biodiversity, Florida Museum of Natural History, University of Florida, Gainesville, USA" id="ABBRID0ETDDK" xlink:type="simple">FLMNH</abbrev>-MGCL 263107) <bold>p</bold><italic><tp:taxon-name><tp:taxon-name-part taxon-name-part-type="genus" reg="Amiga">A.</tp:taxon-name-part><tp:taxon-name-part taxon-name-part-type="species" reg="arnaca">arnaca</tp:taxon-name-part><tp:taxon-name-part taxon-name-part-type="subspecies" reg="indianacristoi">indianacristoi</tp:taxon-name-part></tp:taxon-name></italic> from N Venezuela, paratype female (<abbrev xmlns:xlink="http://www.w3.org/1999/xlink" content-type="institution" xlink:title="McGuire Center for Lepidoptera and Biodiversity, Florida Museum of Natural History, University of Florida, Gainesville, USA" id="ABBRID0EJEDK" xlink:type="simple">FLMNH</abbrev>-MGCL 1036235).</p></caption><graphic xmlns:xlink="http://www.w3.org/1999/xlink" xlink:href="zookeys-821-085-g002.jpg" position="float" orientation="portrait" xlink:type="simple" id="oo_261093.jpg"/></fig><fig id="F3" position="float" orientation="portrait"><label>Figure 3.</label><caption><p><italic><tp:taxon-name><tp:taxon-name-part taxon-name-part-type="genus" reg="Amiga">Amiga</tp:taxon-name-part><tp:taxon-name-part taxon-name-part-type="species" reg="arnaca">arnaca</tp:taxon-name-part><tp:taxon-name-part taxon-name-part-type="subspecies" reg="arnaca">arnaca</tp:taxon-name-part></tp:taxon-name></italic> comb. n. wing venation: <bold>a</bold> male (<abbrev xmlns:xlink="http://www.w3.org/1999/xlink" content-type="institution" xlink:title="McGuire Center for Lepidoptera and Biodiversity, Florida Museum of Natural History, University of Florida, Gainesville, USA" id="ABBRID0EMFDK" xlink:type="simple">FLMNH</abbrev>-MGCL specimen 257164) <bold>b</bold> female (<abbrev xmlns:xlink="http://www.w3.org/1999/xlink" content-type="institution" xlink:title="McGuire Center for Lepidoptera and Biodiversity, Florida Museum of Natural History, University of Florida, Gainesville, USA" id="ABBRID0ETFDK" xlink:type="simple">FLMNH</abbrev>-MGCL specimen 257166).</p></caption><graphic xmlns:xlink="http://www.w3.org/1999/xlink" xlink:href="zookeys-821-085-g003.jpg" position="float" orientation="portrait" xlink:type="simple" id="oo_261094.jpg"/></fig><fig id="F6" position="float" orientation="portrait"><label>Figure 6.</label><caption><p>Distribution map of <italic><tp:taxon-name><tp:taxon-name-part taxon-name-part-type="genus" reg="Amiga">Amiga</tp:taxon-name-part><tp:taxon-name-part taxon-name-part-type="species" reg="arnaca">arnaca</tp:taxon-name-part></tp:taxon-name></italic> ssp.</p></caption><graphic xmlns:xlink="http://www.w3.org/1999/xlink" xlink:href="zookeys-821-085-g006.jpg" position="float" orientation="portrait" xlink:type="simple" id="oo_261097.jpg"/></fig></tp:treatment-sec></tp:taxon-treatment>
