# Supplementary material for: A revision of the new genus Amiga Nakahara, Willmott & Espeland, gen. n., described for Papilioarnaca Fabricius, 1776 (Lepidoptera, Nymphalidae, Satyrinae)
Source: Zookeys. 2019 Jan 31;(821):85–152. doi: 10.3897/zookeys.821.31782 (PMC6367311; doi:10.3897/zookeys.821.31782)
Supplement: XML Treatment for Amiga arnaca sericeella [file zookeys.821.31782-treatment4.xml]

<!DOCTYPE tp:taxon-treatment
  PUBLIC "-//TaxonX//DTD Taxonomic Treatment Publishing DTD v0 20100105//EN" "tax-treatment-NSO.dtd">
<tp:taxon-treatment xmlns:tp="http://www.plazi.org/taxpub"><tp:treatment-meta><kwd-group><label>Taxon classification</label><kwd><named-content xmlns:xlink="http://www.w3.org/1999/xlink" content-type="kingdom">Animalia</named-content></kwd><kwd><named-content xmlns:xlink="http://www.w3.org/1999/xlink" content-type="order">Nymphalidae</named-content></kwd><kwd><named-content xmlns:xlink="http://www.w3.org/1999/xlink" content-type="family">Nymphalidae</named-content></kwd></kwd-group><mixed-citation publication-type="journal"><person-group><name><surname>Nakahara</surname><given-names>Shinichi</given-names></name><name><surname>Lamas</surname><given-names>Gerardo</given-names></name><name><surname>Tyler</surname><given-names>Stephanie</given-names></name><name><surname>Marín</surname><given-names>Mario Alejandro</given-names></name><name><surname>Huertas</surname><given-names>Blanca</given-names></name><name><surname>Willmott</surname><given-names>Keith R.</given-names></name><name><surname>Mielke</surname><given-names>Olaf H. H.</given-names></name><name><surname>Espeland</surname><given-names>Marianne</given-names></name></person-group><article-title>A revision of the new genus <italic><tp:taxon-name><tp:taxon-name-part taxon-name-part-type="genus" reg="Amiga">Amiga</tp:taxon-name-part></tp:taxon-name></italic> Nakahara, Willmott &amp; Espeland, gen. n., described for <italic><tp:taxon-name><tp:taxon-name-part taxon-name-part-type="genus" reg="Papilio">Papilio</tp:taxon-name-part><tp:taxon-name-part taxon-name-part-type="species" reg="arnaca">arnaca</tp:taxon-name-part></tp:taxon-name></italic> Fabricius, 1776 (<tp:taxon-name><tp:taxon-name-part taxon-name-part-type="order">Lepidoptera</tp:taxon-name-part></tp:taxon-name>, <tp:taxon-name><tp:taxon-name-part taxon-name-part-type="family">Nymphalidae</tp:taxon-name-part></tp:taxon-name>, <tp:taxon-name><tp:taxon-name-part taxon-name-part-type="subfamily">Satyrinae</tp:taxon-name-part></tp:taxon-name>)</article-title><source>Zookeys</source><day>31</day><month>1</month><year>2019</year><volume>2019</volume><issue>821</issue><fpage>85</fpage><lpage>152</lpage><pub-id pub-id-type="doi">10.3897/zookeys.821.31782</pub-id></mixed-citation></tp:treatment-meta><tp:nomenclature><tp:taxon-name>
            <tp:taxon-name-part taxon-name-part-type="genus" reg="Amiga">Amiga</tp:taxon-name-part>
            <tp:taxon-name-part taxon-name-part-type="species" reg="arnaca">arnaca</tp:taxon-name-part>
            <tp:taxon-name-part taxon-name-part-type="subspecies" reg="sericeella">sericeella</tp:taxon-name-part>
          </tp:taxon-name><tp:taxon-authority>(Bates, 1865), comb. n. et</tp:taxon-authority><tp:taxon-status xmlns:xlink="http://www.w3.org/1999/xlink" xlink:type="simple">stat. n.</tp:taxon-status><xref ref-type="fig" rid="F2">Figs 2m, n</xref><xref ref-type="fig" rid="F6">, 6</xref><tp:nomenclature-citation-list><tp:nomenclature-citation><tp:taxon-name>
                <tp:taxon-name-part taxon-name-part-type="genus" reg="Euptychia">Euptychia</tp:taxon-name-part>
                <tp:taxon-name-part taxon-name-part-type="species" reg="sericeella">sericeella</tp:taxon-name-part>
              </tp:taxon-name><comment>Bates (1865: 202). <bold>Type locality</bold>: Vera Paz, Guatemala. <bold>Lectotype (here designated)</bold> ♀: Godman-Salvin Coll. 1904.–1. B.C.A. Lep. Rhop. <tp:taxon-name><tp:taxon-name-part taxon-name-part-type="genus" reg="Euptychia">Euptychia</tp:taxon-name-part><tp:taxon-name-part taxon-name-part-type="species" reg="sericeella">sericeella</tp:taxon-name-part></tp:taxon-name>, Bates. // B.M. TYPE No. Rh 3181 <tp:taxon-name><tp:taxon-name-part taxon-name-part-type="genus" reg="Euptychia">Euptychia</tp:taxon-name-part><tp:taxon-name-part taxon-name-part-type="species" reg="sericeella">sericeella</tp:taxon-name-part></tp:taxon-name>, ♀ Bates. // Forests of N. Vera Paz. F.D.G. &amp; O.S. // Type. Sp. Figured. // ♀ // (<abbrev xmlns:xlink="http://www.w3.org/1999/xlink" content-type="institution" xlink:title="Natural History Museum, London, UK (formerly BMNH)" id="ABBRID0EI6DK" xlink:type="simple">NHMUK</abbrev>) [examined].</comment></tp:nomenclature-citation><tp:nomenclature-citation><tp:taxon-name>
                <tp:taxon-name-part taxon-name-part-type="genus" reg="Euptychia">Euptychia</tp:taxon-name-part>
                <tp:taxon-name-part taxon-name-part-type="species" reg="sericeella">sericeella</tp:taxon-name-part>
              </tp:taxon-name><comment>: <xref ref-type="bibr" rid="B10">Butler 1867</xref>: 489; <xref ref-type="bibr" rid="B42">Kirby 1871</xref>: 53; <xref ref-type="bibr" rid="B11">Butler 1877</xref>: 122; <xref ref-type="bibr" rid="B34">Godman and Salvin 1880–1881</xref>: 89–90, pl. 8, figs 20, 21; <xref ref-type="bibr" rid="B69">Weymer 1911</xref>: 219; <xref ref-type="bibr" rid="B63">Riley and Gabriel 1924</xref>: 53; <xref ref-type="bibr" rid="B32">Gaede 1931</xref>: 464; <xref ref-type="bibr" rid="B15">D’Abrera 1988</xref>: 770–771.</comment></tp:nomenclature-citation><tp:nomenclature-citation><tp:taxon-name>
                <tp:taxon-name-part taxon-name-part-type="genus" reg="Chloreuptychia">Chloreuptychia</tp:taxon-name-part>
                <tp:taxon-name-part taxon-name-part-type="species" reg="sericella">sericella</tp:taxon-name-part>
              </tp:taxon-name><comment>[sic]: <xref ref-type="bibr" rid="B28">Forster 1964</xref>: 120–121, fig. 132.</comment></tp:nomenclature-citation><tp:nomenclature-citation><tp:taxon-name>
                <tp:taxon-name-part taxon-name-part-type="genus" reg="Chloreuptychia">Chloreuptychia</tp:taxon-name-part>
                <tp:taxon-name-part taxon-name-part-type="species" reg="sericeella">sericeella</tp:taxon-name-part>
              </tp:taxon-name><comment>: R. de la Maza and J. de la Maza 1993: 182; Salinas-Gutiérrez et al. 2004: 136; <xref ref-type="bibr" rid="B43">Lamas 2004</xref>: 218.</comment></tp:nomenclature-citation></tp:nomenclature-citation-list></tp:nomenclature><tp:treatment-sec sec-type="Identification and taxonomy" id="SECID0E3BEK"><title>Identification and taxonomy.</title><p>Bates (1865) described <italic><tp:taxon-name><tp:taxon-name-part taxon-name-part-type="genus" reg="Euptychia">Euptychia</tp:taxon-name-part><tp:taxon-name-part taxon-name-part-type="species" reg="sericeella">sericeella</tp:taxon-name-part></tp:taxon-name></italic> based on an unspecified number of “male” specimen(s) from Vera Paz, Guatemala. Nevertheless, the only syntype specimen that we have <tp:taxon-name><tp:taxon-name-part taxon-name-part-type="genus" reg="Not"/><tp:taxon-name-part taxon-name-part-type="species" reg="located">located</tp:taxon-name-part></tp:taxon-name>, in the <abbrev xmlns:xlink="http://www.w3.org/1999/xlink" content-type="institution" xlink:title="Natural History Museum, London, UK (formerly BMNH)" id="ABBRID0EWCEK" xlink:type="simple">NHMUK</abbrev>, is a female, a fact also noted by Godman and Salvin (1880: 89–90), who had this specimen in their possession and referred to it as “our specimen, marked as the type”. This specimen (B.M. TYPE No. Rh 3181) was also referred to as a type by <xref ref-type="bibr" rid="B63">Riley and Gabriel (1924</xref>: 53) and <xref ref-type="bibr" rid="B15">D’Abrera (1988</xref>: 770–771). Because of the complexity of euptychiine taxonomy, to provide an unambiguous reference for this name we here designate this specimen as the lectotype of <italic><tp:taxon-name><tp:taxon-name-part taxon-name-part-type="genus" reg="Euptychia">Euptychia</tp:taxon-name-part><tp:taxon-name-part taxon-name-part-type="species" reg="sericeella">sericeella</tp:taxon-name-part></tp:taxon-name></italic> (<bold>lectotype designation</bold>). Bates explicitly stated that the taxon was closely allied to <italic>Eu</italic>[<italic>ptychia</italic>]<italic>. ebusa</italic> (= <italic><tp:taxon-name><tp:taxon-name-part taxon-name-part-type="genus" reg="Amiga">Amiga</tp:taxon-name-part><tp:taxon-name-part taxon-name-part-type="species" reg="arnaca">arnaca</tp:taxon-name-part><tp:taxon-name-part taxon-name-part-type="subspecies" reg="arnaca">arnaca</tp:taxon-name-part></tp:taxon-name></italic> comb. n.), indicating that he clearly regarded <italic><tp:taxon-name><tp:taxon-name-part taxon-name-part-type="genus" reg="Euptychia">Euptychia</tp:taxon-name-part><tp:taxon-name-part taxon-name-part-type="species" reg="sericeella">sericeella</tp:taxon-name-part></tp:taxon-name></italic> and <italic><tp:taxon-name><tp:taxon-name-part taxon-name-part-type="genus" reg="Amiga">Amiga</tp:taxon-name-part><tp:taxon-name-part taxon-name-part-type="species" reg="arnaca">arnaca</tp:taxon-name-part><tp:taxon-name-part taxon-name-part-type="subspecies" reg="arnaca">arnaca</tp:taxon-name-part></tp:taxon-name></italic> as two different species. Despite the ambiguous diagnosis provided in the original description (“the fore-wing having a narrow costal border, the apex, and a broader outer border of a brown hue”), the lectotype, figured in <xref ref-type="bibr" rid="B68">Warren et al. (2018)</xref>, exhibits several rather distinctive phenotypic differences compared to specimens from South America and Nicaragua to western Ecuador. Presumably due to these wing pattern differences, described further below, subsequent authors treated <italic><tp:taxon-name><tp:taxon-name-part taxon-name-part-type="genus" reg="Euptychia">E.</tp:taxon-name-part><tp:taxon-name-part taxon-name-part-type="species" reg="sericeella">sericeella</tp:taxon-name-part></tp:taxon-name></italic> as a species-level taxon (e.g., <xref ref-type="bibr" rid="B10">Butler 1867</xref>, <xref ref-type="bibr" rid="B11">1877</xref>; <xref ref-type="bibr" rid="B69">Weymer 1911</xref>; <xref ref-type="bibr" rid="B32">Gaede 1931</xref>; <xref ref-type="bibr" rid="B28">Forster 1964</xref>; <xref ref-type="bibr" rid="B43">Lamas 2004</xref>). Specimens from Zelaya department, Nicaragua (e.g., <abbrev xmlns:xlink="http://www.w3.org/1999/xlink" content-type="institution" xlink:title="McGuire Center for Lepidoptera and Biodiversity, Florida Museum of Natural History, University of Florida, Gainesville, USA" id="ABBRID0EGGEK" xlink:type="simple">FLMNH</abbrev>-MGCL-263066, 263067, 263072) are phenotypically similar to specimens known from Costa Rica to western Ecuador, and <italic><tp:taxon-name><tp:taxon-name-part taxon-name-part-type="genus" reg="Amiga">A.</tp:taxon-name-part><tp:taxon-name-part taxon-name-part-type="species" reg="arnaca">a.</tp:taxon-name-part><tp:taxon-name-part taxon-name-part-type="subspecies" reg="sericeella">sericeella</tp:taxon-name-part></tp:taxon-name></italic> thus seems to replace <italic><tp:taxon-name><tp:taxon-name-part taxon-name-part-type="genus" reg="Amiga">A.</tp:taxon-name-part><tp:taxon-name-part taxon-name-part-type="species" reg="arnaca">a.</tp:taxon-name-part><tp:taxon-name-part taxon-name-part-type="subspecies" reg="adela">adela</tp:taxon-name-part></tp:taxon-name></italic> n. ssp. with little or no obvious gap or dispersal barrier separating these taxa, and conversely with no known area of sympatry. Furthermore, the presence of an iridescent bluish-lilac reflection between the postdiscal band and umbra in some specimens of the subspecies from Nicaragua, Costa Rica, and Panama might be a result of introgression with <italic><tp:taxon-name><tp:taxon-name-part taxon-name-part-type="genus" reg="Amiga">A.</tp:taxon-name-part><tp:taxon-name-part taxon-name-part-type="species" reg="arnaca">a.</tp:taxon-name-part><tp:taxon-name-part taxon-name-part-type="subspecies" reg="sericeella">sericeella</tp:taxon-name-part></tp:taxon-name></italic>. Finally, divergence in the DNA barcode between a specimen from Honduras (LEP-16997) phenotypically similar to the lectotype of <italic><tp:taxon-name><tp:taxon-name-part taxon-name-part-type="genus" reg="Amiga"/><tp:taxon-name-part taxon-name-part-type="species" reg="arnaca"/><tp:taxon-name-part taxon-name-part-type="subspecies" reg="sericeella">sericeella</tp:taxon-name-part></tp:taxon-name></italic> and other Central American <italic><tp:taxon-name><tp:taxon-name-part taxon-name-part-type="genus" reg="Amiga">A.</tp:taxon-name-part><tp:taxon-name-part taxon-name-part-type="species" reg="arnaca">arnaca</tp:taxon-name-part></tp:taxon-name></italic> from further south is no greater than between east and west Andean <italic><tp:taxon-name><tp:taxon-name-part taxon-name-part-type="genus" reg="Amiga">A.</tp:taxon-name-part><tp:taxon-name-part taxon-name-part-type="species" reg="arnaca">arnaca</tp:taxon-name-part></tp:taxon-name></italic> (Table <xref ref-type="table" rid="T2">2</xref>). Based on these considerations, we downgrade <italic><tp:taxon-name><tp:taxon-name-part taxon-name-part-type="genus" reg="Euptychia">E.</tp:taxon-name-part><tp:taxon-name-part taxon-name-part-type="species" reg="sericeella">sericeella</tp:taxon-name-part></tp:taxon-name></italic> to subspecific rank, proposing, for the first time, what we believe to be the most parsimonious hypothesis of a single species. This null hypothesis remains to be more strongly tested when new evidence, such as distributional, behavioral, or genetic data, becomes available.</p><p>Both sexes of <italic><tp:taxon-name><tp:taxon-name-part taxon-name-part-type="genus" reg="Amiga">A.</tp:taxon-name-part><tp:taxon-name-part taxon-name-part-type="species" reg="arnaca">arnaca</tp:taxon-name-part><tp:taxon-name-part taxon-name-part-type="subspecies" reg="sericeella">sericeella</tp:taxon-name-part></tp:taxon-name></italic> comb. n. et stat. n. differ from the nominotypical subspecies in the following respects: DHW feeble pearly reflection restricted to posterior one-third of hindwing and not extending into discal cell; ventral ground color somewhat paler; discal band, postdiscal band, submarginal band on the ventral forewing and ventral hindwing narrower; ventral hindwing postdiscal band not bent inwards in cell Cu<sub>2</sub> and gently curving towards inner margin (but see also below); ventral ocelli smaller (but see also below); bluish-lilac reflection on ventral surface appearing purplish.</p><!--PageBreak  --></tp:treatment-sec><tp:treatment-sec sec-type="variation" id="SECID0E5JEK"><title>Variation.</title><p>The ventral ocelli are variable in terms of size; while many specimens seem to possess ventral ocelli smaller than the nominotypical subspecies and <italic><tp:taxon-name><tp:taxon-name-part taxon-name-part-type="genus" reg="Amiga">A.</tp:taxon-name-part><tp:taxon-name-part taxon-name-part-type="species" reg="arnaca">arnaca</tp:taxon-name-part><tp:taxon-name-part taxon-name-part-type="subspecies" reg="indianacristoi">indianacristoi</tp:taxon-name-part></tp:taxon-name></italic> ssp. n., some appear to have ocelli that are similar to the aforementioned two taxa in terms of size. The VHW postdiscal band is bent inwards in cell Cu<sub>2</sub> in some specimens, whereas it gradually curves towards the inner margin in other specimens.</p></tp:treatment-sec><tp:treatment-sec sec-type="distribution" id="SECID0EVKEK"><title>Distribution</title><p>(Fig. <xref ref-type="fig" rid="F6">6</xref>). This subspecies ranges from southern Mexico to Honduras, where it appears to be uncommon.</p></tp:treatment-sec><tp:treatment-sec sec-type="Examined specimens" id="SECID0E6KEK"><title>Examined specimens</title><p>(46 ♂, 23 ♀). See Appendix for the data of these specimens.</p></tp:treatment-sec><tp:treatment-sec><!--Section generated to contain objects referenced in tp:taxon-treatment.--><fig id="F2" position="float" orientation="portrait"><label>Figure 2.</label><caption><p><italic><tp:taxon-name><tp:taxon-name-part taxon-name-part-type="genus" reg="Amiga">Amiga</tp:taxon-name-part><tp:taxon-name-part taxon-name-part-type="species" reg="arnaca">arnaca</tp:taxon-name-part></tp:taxon-name></italic> spp. specimens spanning its range (dorsal on left, ventral on right): <bold>a</bold> nominotypical subspecies from Suriname, neotype male (<abbrev xmlns:xlink="http://www.w3.org/1999/xlink" content-type="institution" xlink:title="National Museum of Natural History, Smithsonian Institution, Washington, DC, USA" id="ABBRID0EI4CK" xlink:type="simple">USNM</abbrev>) <bold>b</bold> nominotypical subspecies from Guyana, female (<abbrev xmlns:xlink="http://www.w3.org/1999/xlink" content-type="institution" xlink:title="McGuire Center for Lepidoptera and Biodiversity, Florida Museum of Natural History, University of Florida, Gainesville, USA" id="ABBRID0EP4CK" xlink:type="simple">FLMNH</abbrev>-MGCL 263373) <bold>c</bold> nominotypical subspecies from E Ecuador, male (<abbrev xmlns:xlink="http://www.w3.org/1999/xlink" content-type="institution" xlink:title="McGuire Center for Lepidoptera and Biodiversity, Florida Museum of Natural History, University of Florida, Gainesville, USA" id="ABBRID0EW4CK" xlink:type="simple">FLMNH</abbrev>-MGCL 257121) <bold>d</bold> nominotypical subspecies from Peru, female (<abbrev xmlns:xlink="http://www.w3.org/1999/xlink" content-type="institution" xlink:title="McGuire Center for Lepidoptera and Biodiversity, Florida Museum of Natural History, University of Florida, Gainesville, USA" id="ABBRID0E44CK" xlink:type="simple">FLMNH</abbrev>-MGCL 262953); <bold>e</bold> nominotypical subspecies from N Brazil, male (<abbrev xmlns:xlink="http://www.w3.org/1999/xlink" content-type="institution" xlink:title="McGuire Center for Lepidoptera and Biodiversity, Florida Museum of Natural History, University of Florida, Gainesville, USA" id="ABBRID0EE5CK" xlink:type="simple">FLMNH</abbrev>-MGCL1036223) <bold>f</bold> Nominotypical subspecies from N Brazil, female (<abbrev xmlns:xlink="http://www.w3.org/1999/xlink" content-type="institution" xlink:title="McGuire Center for Lepidoptera and Biodiversity, Florida Museum of Natural History, University of Florida, Gainesville, USA" id="ABBRID0EL5CK" xlink:type="simple">FLMNH</abbrev>-MGCL 207984) <bold>g</bold> Nominotypical subspecies from SE Brazil, male (<abbrev xmlns:xlink="http://www.w3.org/1999/xlink" content-type="institution" xlink:title="McGuire Center for Lepidoptera and Biodiversity, Florida Museum of Natural History, University of Florida, Gainesville, USA" id="ABBRID0ES5CK" xlink:type="simple">FLMNH</abbrev>-MGCL 1036213); <bold>h</bold> nominotypical subspecies from SE Brazil, female (<abbrev xmlns:xlink="http://www.w3.org/1999/xlink" content-type="institution" xlink:title="McGuire Center for Lepidoptera and Biodiversity, Florida Museum of Natural History, University of Florida, Gainesville, USA" id="ABBRID0EZ5CK" xlink:type="simple">FLMNH</abbrev>-MGCL 1036218) <bold>i</bold><italic><tp:taxon-name><tp:taxon-name-part taxon-name-part-type="genus" reg="Amiga">A.</tp:taxon-name-part><tp:taxon-name-part taxon-name-part-type="species" reg="arnaca">arnaca</tp:taxon-name-part><tp:taxon-name-part taxon-name-part-type="subspecies" reg="adela">adela</tp:taxon-name-part></tp:taxon-name></italic> from Costa Rica, male (<abbrev xmlns:xlink="http://www.w3.org/1999/xlink" content-type="institution" xlink:title="McGuire Center for Lepidoptera and Biodiversity, Florida Museum of Natural History, University of Florida, Gainesville, USA" id="ABBRID0EP6CK" xlink:type="simple">FLMNH</abbrev>-MGCL 207991) <bold>j</bold><italic><tp:taxon-name><tp:taxon-name-part taxon-name-part-type="genus" reg="Amiga">A.</tp:taxon-name-part><tp:taxon-name-part taxon-name-part-type="species" reg="arnaca">arnaca</tp:taxon-name-part><tp:taxon-name-part taxon-name-part-type="subspecies" reg="adela">adela</tp:taxon-name-part></tp:taxon-name></italic> from Costa Rica, female (<abbrev xmlns:xlink="http://www.w3.org/1999/xlink" content-type="institution" xlink:title="McGuire Center for Lepidoptera and Biodiversity, Florida Museum of Natural History, University of Florida, Gainesville, USA" id="ABBRID0EFADK" xlink:type="simple">FLMNH</abbrev>-MGCL 207992) <bold>k</bold><italic><tp:taxon-name><tp:taxon-name-part taxon-name-part-type="genus" reg="Amiga">A.</tp:taxon-name-part><tp:taxon-name-part taxon-name-part-type="species" reg="arnaca">arnaca</tp:taxon-name-part><tp:taxon-name-part taxon-name-part-type="subspecies" reg="adela">adela</tp:taxon-name-part></tp:taxon-name></italic> from W Ecuador, holotype male (<abbrev xmlns:xlink="http://www.w3.org/1999/xlink" content-type="institution" xlink:title="McGuire Center for Lepidoptera and Biodiversity, Florida Museum of Natural History, University of Florida, Gainesville, USA" id="ABBRID0E2ADK" xlink:type="simple">FLMNH</abbrev>-MGCL 151127) <bold>l</bold><italic><tp:taxon-name><tp:taxon-name-part taxon-name-part-type="genus" reg="Amiga">A.</tp:taxon-name-part><tp:taxon-name-part taxon-name-part-type="species" reg="arnaca">arnaca</tp:taxon-name-part><tp:taxon-name-part taxon-name-part-type="subspecies" reg="adela">adela</tp:taxon-name-part></tp:taxon-name></italic> from W Ecuador, female (<abbrev xmlns:xlink="http://www.w3.org/1999/xlink" content-type="institution" xlink:title="McGuire Center for Lepidoptera and Biodiversity, Florida Museum of Natural History, University of Florida, Gainesville, USA" id="ABBRID0ERBDK" xlink:type="simple">FLMNH</abbrev>-MGCL 257087) <bold>m</bold><italic><tp:taxon-name><tp:taxon-name-part taxon-name-part-type="genus" reg="Amiga">A.</tp:taxon-name-part><tp:taxon-name-part taxon-name-part-type="species" reg="arnaca">arnaca</tp:taxon-name-part><tp:taxon-name-part taxon-name-part-type="subspecies" reg="sericeella">sericeella</tp:taxon-name-part></tp:taxon-name></italic>, male from Mexico (<abbrev xmlns:xlink="http://www.w3.org/1999/xlink" content-type="institution" xlink:title="McGuire Center for Lepidoptera and Biodiversity, Florida Museum of Natural History, University of Florida, Gainesville, USA" id="ABBRID0EHCDK" xlink:type="simple">FLMNH</abbrev>-MGCL 207900) <bold>n</bold><italic><tp:taxon-name><tp:taxon-name-part taxon-name-part-type="genus" reg="Amiga">A.</tp:taxon-name-part><tp:taxon-name-part taxon-name-part-type="species" reg="arnaca">arnaca</tp:taxon-name-part><tp:taxon-name-part taxon-name-part-type="subspecies" reg="sericeella">sericeella</tp:taxon-name-part></tp:taxon-name></italic> from Mexico, female (<abbrev xmlns:xlink="http://www.w3.org/1999/xlink" content-type="institution" xlink:title="McGuire Center for Lepidoptera and Biodiversity, Florida Museum of Natural History, University of Florida, Gainesville, USA" id="ABBRID0E4CDK" xlink:type="simple">FLMNH</abbrev>-MGCL 207896) <bold>o</bold><italic><tp:taxon-name><tp:taxon-name-part taxon-name-part-type="genus" reg="Amiga">A.</tp:taxon-name-part><tp:taxon-name-part taxon-name-part-type="species" reg="arnaca">arnaca</tp:taxon-name-part><tp:taxon-name-part taxon-name-part-type="subspecies" reg="indianacristoi">indianacristoi</tp:taxon-name-part></tp:taxon-name></italic> from NW Venezuela, paratype male (<abbrev xmlns:xlink="http://www.w3.org/1999/xlink" content-type="institution" xlink:title="McGuire Center for Lepidoptera and Biodiversity, Florida Museum of Natural History, University of Florida, Gainesville, USA" id="ABBRID0ETDDK" xlink:type="simple">FLMNH</abbrev>-MGCL 263107) <bold>p</bold><italic><tp:taxon-name><tp:taxon-name-part taxon-name-part-type="genus" reg="Amiga">A.</tp:taxon-name-part><tp:taxon-name-part taxon-name-part-type="species" reg="arnaca">arnaca</tp:taxon-name-part><tp:taxon-name-part taxon-name-part-type="subspecies" reg="indianacristoi">indianacristoi</tp:taxon-name-part></tp:taxon-name></italic> from N Venezuela, paratype female (<abbrev xmlns:xlink="http://www.w3.org/1999/xlink" content-type="institution" xlink:title="McGuire Center for Lepidoptera and Biodiversity, Florida Museum of Natural History, University of Florida, Gainesville, USA" id="ABBRID0EJEDK" xlink:type="simple">FLMNH</abbrev>-MGCL 1036235).</p></caption><graphic xmlns:xlink="http://www.w3.org/1999/xlink" xlink:href="zookeys-821-085-g002.jpg" position="float" orientation="portrait" xlink:type="simple" id="oo_261093.jpg"/></fig><fig id="F6" position="float" orientation="portrait"><label>Figure 6.</label><caption><p>Distribution map of <italic><tp:taxon-name><tp:taxon-name-part taxon-name-part-type="genus" reg="Amiga">Amiga</tp:taxon-name-part><tp:taxon-name-part taxon-name-part-type="species" reg="arnaca">arnaca</tp:taxon-name-part></tp:taxon-name></italic> ssp.</p></caption><graphic xmlns:xlink="http://www.w3.org/1999/xlink" xlink:href="zookeys-821-085-g006.jpg" position="float" orientation="portrait" xlink:type="simple" id="oo_261097.jpg"/></fig><table-wrap id="T2" position="float" orientation="portrait"><label>Table 2.</label><caption><p>Genetic distances calculated based on the Tamura-Nei model.</p></caption><table id="TID0EAEBG" rules="all"><tbody><tr><td rowspan="1" colspan="2"/><td rowspan="1" colspan="1">
                  <bold>1</bold>
                </td><td rowspan="1" colspan="1">
                  <bold>2</bold>
                </td><td rowspan="1" colspan="1">
                  <bold>3</bold>
                </td><td rowspan="1" colspan="1">
                  <bold>4</bold>
                </td><td rowspan="1" colspan="1">
                  <bold>5</bold>
                </td><td rowspan="1" colspan="1">
                  <bold>6</bold>
                </td><td rowspan="1" colspan="1">
                  <bold>7</bold>
                </td><td rowspan="1" colspan="1">
                  <bold>8</bold>
                </td><td rowspan="1" colspan="1">
                  <bold>9</bold>
                </td><td rowspan="1" colspan="1">
                  <bold>10</bold>
                </td><td rowspan="1" colspan="1">
                  <bold>11</bold>
                </td><td rowspan="1" colspan="1">
                  <bold>12</bold>
                </td><td rowspan="1" colspan="1">
                  <bold>13</bold>
                </td><td rowspan="1" colspan="1">
                  <bold>14</bold>
                </td><td rowspan="1" colspan="1">
                  <bold>15</bold>
                </td><td rowspan="1" colspan="1">
                  <bold>16</bold>
                </td><td rowspan="1" colspan="1">
                  <bold>17</bold>
                </td><td rowspan="1" colspan="1">
                  <bold>18</bold>
                </td><td rowspan="1" colspan="1">
                  <bold>19</bold>
                </td><td rowspan="1" colspan="1">
                  <bold>20</bold>
                </td><td rowspan="1" colspan="1">
                  <bold>21</bold>
                </td><td rowspan="1" colspan="1">
                  <bold>22</bold>
                </td><td rowspan="1" colspan="1">
                  <bold>23</bold>
                </td><td rowspan="1" colspan="1">
                  <bold>24</bold>
                </td><td rowspan="1" colspan="1">
                  <bold>25</bold>
                </td><td rowspan="1" colspan="1">
                  <bold>26</bold>
                </td><td rowspan="1" colspan="1">
                  <bold>27</bold>
                </td><td rowspan="1" colspan="1">
                  <bold>28</bold>
                </td><td rowspan="1" colspan="1">
                  <bold>29</bold>
                </td><td rowspan="1" colspan="1">
                  <bold>30</bold>
                </td><td rowspan="1" colspan="1">
                  <bold>31</bold>
                </td><td rowspan="1" colspan="1">
                  <bold>32</bold>
                </td><td rowspan="1" colspan="1">
                  <bold>33</bold>
                </td><td rowspan="1" colspan="1">
                  <bold>34</bold>
                </td><td rowspan="1" colspan="1">
                  <bold>35</bold>
                </td><td rowspan="1" colspan="1">
                  <bold>36</bold>
                </td></tr><tr><td rowspan="1" colspan="1">
                  <bold>1</bold>
                </td><td rowspan="1" colspan="1">02-SRNP-5948 <tp:taxon-name><tp:taxon-name-part taxon-name-part-type="genus" reg="Amiga">Amiga</tp:taxon-name-part><tp:taxon-name-part taxon-name-part-type="species" reg="arnaca">arnaca</tp:taxon-name-part><tp:taxon-name-part taxon-name-part-type="subspecies" reg="adela">adela</tp:taxon-name-part></tp:taxon-name> (Costa Rica)</td><td rowspan="1" colspan="1"/><td rowspan="1" colspan="1">0.003</td><td rowspan="1" colspan="1">0.076</td><td rowspan="1" colspan="1">0.073</td><td rowspan="1" colspan="1">0.067</td><td rowspan="1" colspan="1">0.061</td><td rowspan="1" colspan="1">0.064</td><td rowspan="1" colspan="1">0.058</td><td rowspan="1" colspan="1">0.024</td><td rowspan="1" colspan="1">0.024</td><td rowspan="1" colspan="1">0.024</td><td rowspan="1" colspan="1">0.058</td><td rowspan="1" colspan="1">0.061</td><td rowspan="1" colspan="1">0.058</td><td rowspan="1" colspan="1">0.058</td><td rowspan="1" colspan="1">0.044</td><td rowspan="1" colspan="1">0.073</td><td rowspan="1" colspan="1">0.064</td><td rowspan="1" colspan="1">0.064</td><td rowspan="1" colspan="1">0.064</td><td rowspan="1" colspan="1">0.024</td><td rowspan="1" colspan="1">0.024</td><td rowspan="1" colspan="1">0.049</td><td rowspan="1" colspan="1">0.073</td><td rowspan="1" colspan="1">0.03</td><td rowspan="1" colspan="1">0.03</td><td rowspan="1" colspan="1">0.067</td><td rowspan="1" colspan="1">0.067</td><td rowspan="1" colspan="1">0.033</td><td rowspan="1" colspan="1">0.033</td><td rowspan="1" colspan="1">0.03</td><td rowspan="1" colspan="1">0.033</td><td rowspan="1" colspan="1">0.033</td><td rowspan="1" colspan="1">0.034</td><td rowspan="1" colspan="1">0.03</td><td rowspan="1" colspan="1">0.033</td></tr><tr><td rowspan="1" colspan="1">
                  <bold>2</bold>
                </td><td rowspan="1" colspan="1">07-SRNP-100105 <tp:taxon-name><tp:taxon-name-part taxon-name-part-type="genus" reg="Amiga">Amiga</tp:taxon-name-part><tp:taxon-name-part taxon-name-part-type="species" reg="arnaca">arnaca</tp:taxon-name-part><tp:taxon-name-part taxon-name-part-type="subspecies" reg="adela">adela</tp:taxon-name-part></tp:taxon-name> (Costa Rica)</td><td rowspan="1" colspan="1">0.003</td><td rowspan="1" colspan="1"/><td rowspan="1" colspan="1">0.063</td><td rowspan="1" colspan="1">0.065</td><td rowspan="1" colspan="1">0.058</td><td rowspan="1" colspan="1">0.058</td><td rowspan="1" colspan="1">0.074</td><td rowspan="1" colspan="1">0.058</td><td rowspan="1" colspan="1">0.026</td><td rowspan="1" colspan="1">0.026</td><td rowspan="1" colspan="1">0.027</td><td rowspan="1" colspan="1">0.057</td><td rowspan="1" colspan="1">0.06</td><td rowspan="1" colspan="1">0.056</td><td rowspan="1" colspan="1">0.062</td><td rowspan="1" colspan="1">0.043</td><td rowspan="1" colspan="1">0.061</td><td rowspan="1" colspan="1">0.056</td><td rowspan="1" colspan="1">0.059</td><td rowspan="1" colspan="1">0.056</td><td rowspan="1" colspan="1">0.026</td><td rowspan="1" colspan="1">0.026</td><td rowspan="1" colspan="1">0.049</td><td rowspan="1" colspan="1">0.062</td><td rowspan="1" colspan="1">0.029</td><td rowspan="1" colspan="1">0.029</td><td rowspan="1" colspan="1">0.059</td><td rowspan="1" colspan="1">0.061</td><td rowspan="1" colspan="1">0.028</td><td rowspan="1" colspan="1">0.028</td><td rowspan="1" colspan="1">0.027</td><td rowspan="1" colspan="1">0.028</td><td rowspan="1" colspan="1">0.028</td><td rowspan="1" colspan="1">0.03</td><td rowspan="1" colspan="1">0.026</td><td rowspan="1" colspan="1">0.028</td></tr><tr><td rowspan="1" colspan="1">
                  <bold>3</bold>
                </td><td rowspan="1" colspan="1">BC-DZ_Willmott-055 <tp:taxon-name><tp:taxon-name-part taxon-name-part-type="genus" reg="Amiga">Amiga</tp:taxon-name-part><tp:taxon-name-part taxon-name-part-type="species" reg="arnaca">arnaca</tp:taxon-name-part><tp:taxon-name-part taxon-name-part-type="subspecies" reg="arnaca">arnaca</tp:taxon-name-part></tp:taxon-name> (Maranhao, Brazil)</td><td rowspan="1" colspan="1">0.076</td><td rowspan="1" colspan="1">0.063</td><td rowspan="1" colspan="1"/><td rowspan="1" colspan="1">0.005</td><td rowspan="1" colspan="1">0.022</td><td rowspan="1" colspan="1">0.032</td><td rowspan="1" colspan="1">0.034</td><td rowspan="1" colspan="1">0.033</td><td rowspan="1" colspan="1">0.06</td><td rowspan="1" colspan="1">0.06</td><td rowspan="1" colspan="1">0.062</td><td rowspan="1" colspan="1">0.032</td><td rowspan="1" colspan="1">0.033</td><td rowspan="1" colspan="1">0.03</td><td rowspan="1" colspan="1">0.037</td><td rowspan="1" colspan="1">0.055</td><td rowspan="1" colspan="1">0.006</td><td rowspan="1" colspan="1">0.027</td><td rowspan="1" colspan="1">0.029</td><td rowspan="1" colspan="1">0.027</td><td rowspan="1" colspan="1">0.061</td><td rowspan="1" colspan="1">0.061</td><td rowspan="1" colspan="1">0.052</td><td rowspan="1" colspan="1">0.003</td><td rowspan="1" colspan="1">0.058</td><td rowspan="1" colspan="1">0.058</td><td rowspan="1" colspan="1">0.025</td><td rowspan="1" colspan="1">0.024</td><td rowspan="1" colspan="1">0.058</td><td rowspan="1" colspan="1">0.058</td><td rowspan="1" colspan="1">0.055</td><td rowspan="1" colspan="1">0.058</td><td rowspan="1" colspan="1">0.058</td><td rowspan="1" colspan="1">0.057</td><td rowspan="1" colspan="1">0.056</td><td rowspan="1" colspan="1">0.058</td></tr><tr><td rowspan="1" colspan="1">
                  <bold>4</bold>
                </td><td rowspan="1" colspan="1">BC-DZ_Willmott-056 <tp:taxon-name><tp:taxon-name-part taxon-name-part-type="genus" reg="Amiga">Amiga</tp:taxon-name-part><tp:taxon-name-part taxon-name-part-type="species" reg="arnaca">arnaca</tp:taxon-name-part><tp:taxon-name-part taxon-name-part-type="subspecies" reg="arnaca">arnaca</tp:taxon-name-part></tp:taxon-name> (Para, Brazil)</td><td rowspan="1" colspan="1">0.073</td><td rowspan="1" colspan="1">0.065</td><td rowspan="1" colspan="1">0.005</td><td rowspan="1" colspan="1"/><td rowspan="1" colspan="1">0.024</td><td rowspan="1" colspan="1">0.032</td><td rowspan="1" colspan="1">0.034</td><td rowspan="1" colspan="1">0.031</td><td rowspan="1" colspan="1">0.06</td><td rowspan="1" colspan="1">0.06</td><td rowspan="1" colspan="1">0.06</td><td rowspan="1" colspan="1">0.03</td><td rowspan="1" colspan="1">0.032</td><td rowspan="1" colspan="1">0.03</td><td rowspan="1" colspan="1">0.035</td><td rowspan="1" colspan="1">0.053</td><td rowspan="1" colspan="1">0.006</td><td rowspan="1" colspan="1">0.027</td><td rowspan="1" colspan="1">0.024</td><td rowspan="1" colspan="1">0.024</td><td rowspan="1" colspan="1">0.061</td><td rowspan="1" colspan="1">0.061</td><td rowspan="1" colspan="1">0.049</td><td rowspan="1" colspan="1">0</td><td rowspan="1" colspan="1">0.053</td><td rowspan="1" colspan="1">0.053</td><td rowspan="1" colspan="1">0.02</td><td rowspan="1" colspan="1">0.019</td><td rowspan="1" colspan="1">0.059</td><td rowspan="1" colspan="1">0.056</td><td rowspan="1" colspan="1">0.057</td><td rowspan="1" colspan="1">0.059</td><td rowspan="1" colspan="1">0.059</td><td rowspan="1" colspan="1">0.058</td><td rowspan="1" colspan="1">0.057</td><td rowspan="1" colspan="1">0.059</td></tr><tr><td rowspan="1" colspan="1">
                  <bold>5</bold>
                </td><td rowspan="1" colspan="1">BC-DZ_Willmott-057 <tp:taxon-name><tp:taxon-name-part taxon-name-part-type="genus" reg="Amiga">Amiga</tp:taxon-name-part><tp:taxon-name-part taxon-name-part-type="species" reg="arnaca">arnaca</tp:taxon-name-part><tp:taxon-name-part taxon-name-part-type="subspecies" reg="arnaca">arnaca</tp:taxon-name-part></tp:taxon-name> (Espirito Santo, Brazil)</td><td rowspan="1" colspan="1">0.067</td><td rowspan="1" colspan="1">0.058</td><td rowspan="1" colspan="1">0.022</td><td rowspan="1" colspan="1">0.024</td><td rowspan="1" colspan="1"/><td rowspan="1" colspan="1">0.029</td><td rowspan="1" colspan="1">0.022</td><td rowspan="1" colspan="1">0.028</td><td rowspan="1" colspan="1">0.063</td><td rowspan="1" colspan="1">0.062</td><td rowspan="1" colspan="1">0.062</td><td rowspan="1" colspan="1">0.026</td><td rowspan="1" colspan="1">0.021</td><td rowspan="1" colspan="1">0.026</td><td rowspan="1" colspan="1">0.028</td><td rowspan="1" colspan="1">0.05</td><td rowspan="1" colspan="1">0.022</td><td rowspan="1" colspan="1">0.017</td><td rowspan="1" colspan="1">0.019</td><td rowspan="1" colspan="1">0.017</td><td rowspan="1" colspan="1">0.061</td><td rowspan="1" colspan="1">0.061</td><td rowspan="1" colspan="1">0.059</td><td rowspan="1" colspan="1">0.022</td><td rowspan="1" colspan="1">0.058</td><td rowspan="1" colspan="1">0.058</td><td rowspan="1" colspan="1">0.006</td><td rowspan="1" colspan="1">0.005</td><td rowspan="1" colspan="1">0.056</td><td rowspan="1" colspan="1">0.056</td><td rowspan="1" colspan="1">0.055</td><td rowspan="1" colspan="1">0.056</td><td rowspan="1" colspan="1">0.056</td><td rowspan="1" colspan="1">0.059</td><td rowspan="1" colspan="1">0.054</td><td rowspan="1" colspan="1">0.056</td></tr><tr><td rowspan="1" colspan="1">
                  <bold>6</bold>
                </td><td rowspan="1" colspan="1">CP06-76 <tp:taxon-name><tp:taxon-name-part taxon-name-part-type="genus" reg="Amiga">Amiga</tp:taxon-name-part><tp:taxon-name-part taxon-name-part-type="species" reg="arnaca">arnaca</tp:taxon-name-part><tp:taxon-name-part taxon-name-part-type="subspecies" reg="arnaca">arnaca</tp:taxon-name-part></tp:taxon-name> (Amazonas, Peru)</td><td rowspan="1" colspan="1">0.061</td><td rowspan="1" colspan="1">0.058</td><td rowspan="1" colspan="1">0.032</td><td rowspan="1" colspan="1">0.032</td><td rowspan="1" colspan="1">0.029</td><td rowspan="1" colspan="1"/><td rowspan="1" colspan="1">0.027</td><td rowspan="1" colspan="1">0.006</td><td rowspan="1" colspan="1">0.059</td><td rowspan="1" colspan="1">0.059</td><td rowspan="1" colspan="1">0.059</td><td rowspan="1" colspan="1">0.002</td><td rowspan="1" colspan="1">0.005</td><td rowspan="1" colspan="1">0.002</td><td rowspan="1" colspan="1">0.006</td><td rowspan="1" colspan="1">0.046</td><td rowspan="1" colspan="1">0.031</td><td rowspan="1" colspan="1">0.022</td><td rowspan="1" colspan="1">0.024</td><td rowspan="1" colspan="1">0.023</td><td rowspan="1" colspan="1">0.06</td><td rowspan="1" colspan="1">0.06</td><td rowspan="1" colspan="1">0.042</td><td rowspan="1" colspan="1">0.031</td><td rowspan="1" colspan="1">0.055</td><td rowspan="1" colspan="1">0.055</td><td rowspan="1" colspan="1">0.027</td><td rowspan="1" colspan="1">0.029</td><td rowspan="1" colspan="1">0.056</td><td rowspan="1" colspan="1">0.056</td><td rowspan="1" colspan="1">0.051</td><td rowspan="1" colspan="1">0.056</td><td rowspan="1" colspan="1">0.056</td><td rowspan="1" colspan="1">0.055</td><td rowspan="1" colspan="1">0.054</td><td rowspan="1" colspan="1">0.056</td></tr><tr><td rowspan="1" colspan="1">
                  <bold>7</bold>
                </td><td rowspan="1" colspan="1">DNA99-015 <tp:taxon-name><tp:taxon-name-part taxon-name-part-type="genus" reg="Amiga">Amiga</tp:taxon-name-part><tp:taxon-name-part taxon-name-part-type="species" reg="arnaca">arnaca</tp:taxon-name-part><tp:taxon-name-part taxon-name-part-type="subspecies" reg="arnaca">arnaca</tp:taxon-name-part></tp:taxon-name> (Napo, Ecuador)</td><td rowspan="1" colspan="1">0.064</td><td rowspan="1" colspan="1">0.074</td><td rowspan="1" colspan="1">0.034</td><td rowspan="1" colspan="1">0.034</td><td rowspan="1" colspan="1">0.022</td><td rowspan="1" colspan="1">0.027</td><td rowspan="1" colspan="1"/><td rowspan="1" colspan="1">0.023</td><td rowspan="1" colspan="1">0.073</td><td rowspan="1" colspan="1">0.073</td><td rowspan="1" colspan="1">0.073</td><td rowspan="1" colspan="1">0.026</td><td rowspan="1" colspan="1">0.023</td><td rowspan="1" colspan="1">0.025</td><td rowspan="1" colspan="1">0.031</td><td rowspan="1" colspan="1">0.055</td><td rowspan="1" colspan="1">0.034</td><td rowspan="1" colspan="1">0.011</td><td rowspan="1" colspan="1">0.011</td><td rowspan="1" colspan="1">0.011</td><td rowspan="1" colspan="1">0.075</td><td rowspan="1" colspan="1">0.075</td><td rowspan="1" colspan="1">0.077</td><td rowspan="1" colspan="1">0.034</td><td rowspan="1" colspan="1">0.072</td><td rowspan="1" colspan="1">0.072</td><td rowspan="1" colspan="1">0.022</td><td rowspan="1" colspan="1">0.022</td><td rowspan="1" colspan="1">0.075</td><td rowspan="1" colspan="1">0.075</td><td rowspan="1" colspan="1">0.072</td><td rowspan="1" colspan="1">0.075</td><td rowspan="1" colspan="1">0.075</td><td rowspan="1" colspan="1">0.075</td><td rowspan="1" colspan="1">0.072</td><td rowspan="1" colspan="1">0.075</td></tr><tr><td rowspan="1" colspan="1">
                  <bold>8</bold>
                </td><td rowspan="1" colspan="1">LEP-04408 <tp:taxon-name><tp:taxon-name-part taxon-name-part-type="genus" reg="Amiga">Amiga</tp:taxon-name-part><tp:taxon-name-part taxon-name-part-type="species" reg="arnaca">arnaca</tp:taxon-name-part><tp:taxon-name-part taxon-name-part-type="subspecies" reg="arnaca">arnaca</tp:taxon-name-part></tp:taxon-name> (Morona-Santiago, Ecuador)</td><td rowspan="1" colspan="1">0.058</td><td rowspan="1" colspan="1">0.058</td><td rowspan="1" colspan="1">0.033</td><td rowspan="1" colspan="1">0.031</td><td rowspan="1" colspan="1">0.028</td><td rowspan="1" colspan="1">0.006</td><td rowspan="1" colspan="1">0.023</td><td rowspan="1" colspan="1"/><td rowspan="1" colspan="1">0.06</td><td rowspan="1" colspan="1">0.06</td><td rowspan="1" colspan="1">0.056</td><td rowspan="1" colspan="1">0.002</td><td rowspan="1" colspan="1">0.005</td><td rowspan="1" colspan="1">0.002</td><td rowspan="1" colspan="1">0.01</td><td rowspan="1" colspan="1">0.043</td><td rowspan="1" colspan="1">0.031</td><td rowspan="1" colspan="1">0.023</td><td rowspan="1" colspan="1">0.023</td><td rowspan="1" colspan="1">0.021</td><td rowspan="1" colspan="1">0.06</td><td rowspan="1" colspan="1">0.06</td><td rowspan="1" colspan="1">0.039</td><td rowspan="1" colspan="1">0.031</td><td rowspan="1" colspan="1">0.054</td><td rowspan="1" colspan="1">0.054</td><td rowspan="1" colspan="1">0.026</td><td rowspan="1" colspan="1">0.028</td><td rowspan="1" colspan="1">0.056</td><td rowspan="1" colspan="1">0.056</td><td rowspan="1" colspan="1">0.053</td><td rowspan="1" colspan="1">0.056</td><td rowspan="1" colspan="1">0.056</td><td rowspan="1" colspan="1">0.057</td><td rowspan="1" colspan="1">0.055</td><td rowspan="1" colspan="1">0.056</td></tr><tr><td rowspan="1" colspan="1">
                  <bold>9</bold>
                </td><td rowspan="1" colspan="1">LEP-09788 <tp:taxon-name><tp:taxon-name-part taxon-name-part-type="genus" reg="Amiga">Amiga</tp:taxon-name-part><tp:taxon-name-part taxon-name-part-type="species" reg="arnaca">arnaca</tp:taxon-name-part><tp:taxon-name-part taxon-name-part-type="subspecies" reg="adela">adela</tp:taxon-name-part></tp:taxon-name> (Guayas, Ecuador)</td><td rowspan="1" colspan="1">0.024</td><td rowspan="1" colspan="1">0.026</td><td rowspan="1" colspan="1">0.06</td><td rowspan="1" colspan="1">0.06</td><td rowspan="1" colspan="1">0.063</td><td rowspan="1" colspan="1">0.059</td><td rowspan="1" colspan="1">0.073</td><td rowspan="1" colspan="1">0.06</td><td rowspan="1" colspan="1"/><td rowspan="1" colspan="1">0</td><td rowspan="1" colspan="1">0</td><td rowspan="1" colspan="1">0.059</td><td rowspan="1" colspan="1">0.061</td><td rowspan="1" colspan="1">0.057</td><td rowspan="1" colspan="1">0.064</td><td rowspan="1" colspan="1">0.041</td><td rowspan="1" colspan="1">0.06</td><td rowspan="1" colspan="1">0.061</td><td rowspan="1" colspan="1">0.061</td><td rowspan="1" colspan="1">0.061</td><td rowspan="1" colspan="1">0</td><td rowspan="1" colspan="1">0</td><td rowspan="1" colspan="1">0.036</td><td rowspan="1" colspan="1">0.06</td><td rowspan="1" colspan="1">0.014</td><td rowspan="1" colspan="1">0.014</td><td rowspan="1" colspan="1">0.061</td><td rowspan="1" colspan="1">0.063</td><td rowspan="1" colspan="1">0.015</td><td rowspan="1" colspan="1">0.015</td><td rowspan="1" colspan="1">0.012</td><td rowspan="1" colspan="1">0.015</td><td rowspan="1" colspan="1">0.015</td><td rowspan="1" colspan="1">0.014</td><td rowspan="1" colspan="1">0.013</td><td rowspan="1" colspan="1">0.015</td></tr><tr><td rowspan="1" colspan="1">
                  <bold>10</bold>
                </td><td rowspan="1" colspan="1">LEP-09930 <tp:taxon-name><tp:taxon-name-part taxon-name-part-type="genus" reg="Amiga">Amiga</tp:taxon-name-part><tp:taxon-name-part taxon-name-part-type="species" reg="arnaca">arnaca</tp:taxon-name-part><tp:taxon-name-part taxon-name-part-type="subspecies" reg="adela">adela</tp:taxon-name-part></tp:taxon-name> (Pichincha, Ecuador)</td><td rowspan="1" colspan="1">0.024</td><td rowspan="1" colspan="1">0.026</td><td rowspan="1" colspan="1">0.06</td><td rowspan="1" colspan="1">0.06</td><td rowspan="1" colspan="1">0.062</td><td rowspan="1" colspan="1">0.059</td><td rowspan="1" colspan="1">0.073</td><td rowspan="1" colspan="1">0.06</td><td rowspan="1" colspan="1">0</td><td rowspan="1" colspan="1"/><td rowspan="1" colspan="1">0</td><td rowspan="1" colspan="1">0.059</td><td rowspan="1" colspan="1">0.061</td><td rowspan="1" colspan="1">0.057</td><td rowspan="1" colspan="1">0.064</td><td rowspan="1" colspan="1">0.041</td><td rowspan="1" colspan="1">0.06</td><td rowspan="1" colspan="1">0.061</td><td rowspan="1" colspan="1">0.061</td><td rowspan="1" colspan="1">0.061</td><td rowspan="1" colspan="1">0</td><td rowspan="1" colspan="1">0</td><td rowspan="1" colspan="1">0.036</td><td rowspan="1" colspan="1">0.06</td><td rowspan="1" colspan="1">0.014</td><td rowspan="1" colspan="1">0.014</td><td rowspan="1" colspan="1">0.061</td><td rowspan="1" colspan="1">0.062</td><td rowspan="1" colspan="1">0.015</td><td rowspan="1" colspan="1">0.015</td><td rowspan="1" colspan="1">0.012</td><td rowspan="1" colspan="1">0.015</td><td rowspan="1" colspan="1">0.015</td><td rowspan="1" colspan="1">0.014</td><td rowspan="1" colspan="1">0.013</td><td rowspan="1" colspan="1">0.015</td></tr><tr><td rowspan="1" colspan="1">
                  <bold>11</bold>
                </td><td rowspan="1" colspan="1">LEP-09931 <tp:taxon-name><tp:taxon-name-part taxon-name-part-type="genus" reg="Amiga">Amiga</tp:taxon-name-part><tp:taxon-name-part taxon-name-part-type="species" reg="arnaca">arnaca</tp:taxon-name-part><tp:taxon-name-part taxon-name-part-type="subspecies" reg="adela">adela</tp:taxon-name-part></tp:taxon-name> (Esmeraldas, Ecuador)</td><td rowspan="1" colspan="1">0.024</td><td rowspan="1" colspan="1">0.027</td><td rowspan="1" colspan="1">0.062</td><td rowspan="1" colspan="1">0.06</td><td rowspan="1" colspan="1">0.062</td><td rowspan="1" colspan="1">0.059</td><td rowspan="1" colspan="1">0.073</td><td rowspan="1" colspan="1">0.056</td><td rowspan="1" colspan="1">0</td><td rowspan="1" colspan="1">0</td><td rowspan="1" colspan="1"/><td rowspan="1" colspan="1">0.058</td><td rowspan="1" colspan="1">0.061</td><td rowspan="1" colspan="1">0.057</td><td rowspan="1" colspan="1">0.064</td><td rowspan="1" colspan="1">0.041</td><td rowspan="1" colspan="1">0.06</td><td rowspan="1" colspan="1">0.059</td><td rowspan="1" colspan="1">0.059</td><td rowspan="1" colspan="1">0.059</td><td rowspan="1" colspan="1">0</td><td rowspan="1" colspan="1">0</td><td rowspan="1" colspan="1">0.036</td><td rowspan="1" colspan="1">0.06</td><td rowspan="1" colspan="1">0.013</td><td rowspan="1" colspan="1">0.013</td><td rowspan="1" colspan="1">0.06</td><td rowspan="1" colspan="1">0.062</td><td rowspan="1" colspan="1">0.015</td><td rowspan="1" colspan="1">0.015</td><td rowspan="1" colspan="1">0.012</td><td rowspan="1" colspan="1">0.015</td><td rowspan="1" colspan="1">0.015</td><td rowspan="1" colspan="1">0.014</td><td rowspan="1" colspan="1">0.013</td><td rowspan="1" colspan="1">0.015</td></tr><tr><td rowspan="1" colspan="1">
                  <bold>12</bold>
                </td><td rowspan="1" colspan="1">LEP-10696 <tp:taxon-name><tp:taxon-name-part taxon-name-part-type="genus" reg="Amiga">Amiga</tp:taxon-name-part><tp:taxon-name-part taxon-name-part-type="species" reg="arnaca">arnaca</tp:taxon-name-part><tp:taxon-name-part taxon-name-part-type="subspecies" reg="arnaca">arnaca</tp:taxon-name-part></tp:taxon-name> (Zamora-<tp:taxon-name><tp:taxon-name-part taxon-name-part-type="genus" reg="Chinchipe">Chinchipe</tp:taxon-name-part></tp:taxon-name>, Ecuador)</td><td rowspan="1" colspan="1">0.058</td><td rowspan="1" colspan="1">0.057</td><td rowspan="1" colspan="1">0.032</td><td rowspan="1" colspan="1">0.03</td><td rowspan="1" colspan="1">0.026</td><td rowspan="1" colspan="1">0.002</td><td rowspan="1" colspan="1">0.026</td><td rowspan="1" colspan="1">0.002</td><td rowspan="1" colspan="1">0.059</td><td rowspan="1" colspan="1">0.059</td><td rowspan="1" colspan="1">0.058</td><td rowspan="1" colspan="1"/><td rowspan="1" colspan="1">0.003</td><td rowspan="1" colspan="1">0</td><td rowspan="1" colspan="1">0.005</td><td rowspan="1" colspan="1">0.045</td><td rowspan="1" colspan="1">0.03</td><td rowspan="1" colspan="1">0.021</td><td rowspan="1" colspan="1">0.021</td><td rowspan="1" colspan="1">0.021</td><td rowspan="1" colspan="1">0.059</td><td rowspan="1" colspan="1">0.059</td><td rowspan="1" colspan="1">0.039</td><td rowspan="1" colspan="1">0.03</td><td rowspan="1" colspan="1">0.053</td><td rowspan="1" colspan="1">0.053</td><td rowspan="1" colspan="1">0.025</td><td rowspan="1" colspan="1">0.026</td><td rowspan="1" colspan="1">0.055</td><td rowspan="1" colspan="1">0.055</td><td rowspan="1" colspan="1">0.05</td><td rowspan="1" colspan="1">0.055</td><td rowspan="1" colspan="1">0.055</td><td rowspan="1" colspan="1">0.054</td><td rowspan="1" colspan="1">0.054</td><td rowspan="1" colspan="1">0.055</td></tr><tr><td rowspan="1" colspan="1">
                  <bold>13</bold>
                </td><td rowspan="1" colspan="1">LEP-10697 <tp:taxon-name><tp:taxon-name-part taxon-name-part-type="genus" reg="Amiga">Amiga</tp:taxon-name-part><tp:taxon-name-part taxon-name-part-type="species" reg="arnaca">arnaca</tp:taxon-name-part><tp:taxon-name-part taxon-name-part-type="subspecies" reg="arnaca">arnaca</tp:taxon-name-part></tp:taxon-name> (Pastaza, Ecuador)</td><td rowspan="1" colspan="1">0.061</td><td rowspan="1" colspan="1">0.06</td><td rowspan="1" colspan="1">0.033</td><td rowspan="1" colspan="1">0.032</td><td rowspan="1" colspan="1">0.021</td><td rowspan="1" colspan="1">0.005</td><td rowspan="1" colspan="1">0.023</td><td rowspan="1" colspan="1">0.005</td><td rowspan="1" colspan="1">0.061</td><td rowspan="1" colspan="1">0.061</td><td rowspan="1" colspan="1">0.061</td><td rowspan="1" colspan="1">0.003</td><td rowspan="1" colspan="1"/><td rowspan="1" colspan="1">0.003</td><td rowspan="1" colspan="1">0.005</td><td rowspan="1" colspan="1">0.046</td><td rowspan="1" colspan="1">0.032</td><td rowspan="1" colspan="1">0.018</td><td rowspan="1" colspan="1">0.018</td><td rowspan="1" colspan="1">0.018</td><td rowspan="1" colspan="1">0.062</td><td rowspan="1" colspan="1">0.062</td><td rowspan="1" colspan="1">0.046</td><td rowspan="1" colspan="1">0.032</td><td rowspan="1" colspan="1">0.055</td><td rowspan="1" colspan="1">0.055</td><td rowspan="1" colspan="1">0.02</td><td rowspan="1" colspan="1">0.021</td><td rowspan="1" colspan="1">0.058</td><td rowspan="1" colspan="1">0.058</td><td rowspan="1" colspan="1">0.053</td><td rowspan="1" colspan="1">0.058</td><td rowspan="1" colspan="1">0.058</td><td rowspan="1" colspan="1">0.057</td><td rowspan="1" colspan="1">0.056</td><td rowspan="1" colspan="1">0.058</td></tr><tr><td rowspan="1" colspan="1">
                  <bold>14</bold>
                </td><td rowspan="1" colspan="1">LEP-10703 <tp:taxon-name><tp:taxon-name-part taxon-name-part-type="genus" reg="Amiga">Amiga</tp:taxon-name-part><tp:taxon-name-part taxon-name-part-type="species" reg="arnaca">arnaca</tp:taxon-name-part><tp:taxon-name-part taxon-name-part-type="subspecies" reg="arnaca">arnaca</tp:taxon-name-part></tp:taxon-name> (Zamora-<tp:taxon-name><tp:taxon-name-part taxon-name-part-type="genus" reg="Chinchipe">Chinchipe</tp:taxon-name-part></tp:taxon-name>, Ecuador)</td><td rowspan="1" colspan="1">0.058</td><td rowspan="1" colspan="1">0.056</td><td rowspan="1" colspan="1">0.03</td><td rowspan="1" colspan="1">0.03</td><td rowspan="1" colspan="1">0.026</td><td rowspan="1" colspan="1">0.002</td><td rowspan="1" colspan="1">0.025</td><td rowspan="1" colspan="1">0.002</td><td rowspan="1" colspan="1">0.057</td><td rowspan="1" colspan="1">0.057</td><td rowspan="1" colspan="1">0.057</td><td rowspan="1" colspan="1">0</td><td rowspan="1" colspan="1">0.003</td><td rowspan="1" colspan="1"/><td rowspan="1" colspan="1">0.005</td><td rowspan="1" colspan="1">0.044</td><td rowspan="1" colspan="1">0.03</td><td rowspan="1" colspan="1">0.023</td><td rowspan="1" colspan="1">0.023</td><td rowspan="1" colspan="1">0.023</td><td rowspan="1" colspan="1">0.058</td><td rowspan="1" colspan="1">0.058</td><td rowspan="1" colspan="1">0.039</td><td rowspan="1" colspan="1">0.03</td><td rowspan="1" colspan="1">0.053</td><td rowspan="1" colspan="1">0.053</td><td rowspan="1" colspan="1">0.025</td><td rowspan="1" colspan="1">0.026</td><td rowspan="1" colspan="1">0.054</td><td rowspan="1" colspan="1">0.054</td><td rowspan="1" colspan="1">0.049</td><td rowspan="1" colspan="1">0.054</td><td rowspan="1" colspan="1">0.054</td><td rowspan="1" colspan="1">0.052</td><td rowspan="1" colspan="1">0.052</td><td rowspan="1" colspan="1">0.054</td></tr><tr><td rowspan="1" colspan="1">
                  <bold>15</bold>
                </td><td rowspan="1" colspan="1">LEP-15082 <tp:taxon-name><tp:taxon-name-part taxon-name-part-type="genus" reg="Amiga">Amiga</tp:taxon-name-part><tp:taxon-name-part taxon-name-part-type="species" reg="arnaca">arnaca</tp:taxon-name-part><tp:taxon-name-part taxon-name-part-type="subspecies" reg="arnaca">arnaca</tp:taxon-name-part></tp:taxon-name> (Morona-Santiago, Ecuador)</td><td rowspan="1" colspan="1">0.058</td><td rowspan="1" colspan="1">0.062</td><td rowspan="1" colspan="1">0.037</td><td rowspan="1" colspan="1">0.035</td><td rowspan="1" colspan="1">0.028</td><td rowspan="1" colspan="1">0.006</td><td rowspan="1" colspan="1">0.031</td><td rowspan="1" colspan="1">0.01</td><td rowspan="1" colspan="1">0.064</td><td rowspan="1" colspan="1">0.064</td><td rowspan="1" colspan="1">0.064</td><td rowspan="1" colspan="1">0.005</td><td rowspan="1" colspan="1">0.005</td><td rowspan="1" colspan="1">0.005</td><td rowspan="1" colspan="1"/><td rowspan="1" colspan="1">0.051</td><td rowspan="1" colspan="1">0.035</td><td rowspan="1" colspan="1">0.023</td><td rowspan="1" colspan="1">0.023</td><td rowspan="1" colspan="1">0.023</td><td rowspan="1" colspan="1">0.064</td><td rowspan="1" colspan="1">0.064</td><td rowspan="1" colspan="1">0.042</td><td rowspan="1" colspan="1">0.035</td><td rowspan="1" colspan="1">0.058</td><td rowspan="1" colspan="1">0.058</td><td rowspan="1" colspan="1">0.026</td><td rowspan="1" colspan="1">0.028</td><td rowspan="1" colspan="1">0.06</td><td rowspan="1" colspan="1">0.06</td><td rowspan="1" colspan="1">0.052</td><td rowspan="1" colspan="1">0.06</td><td rowspan="1" colspan="1">0.06</td><td rowspan="1" colspan="1">0.055</td><td rowspan="1" colspan="1">0.058</td><td rowspan="1" colspan="1">0.06</td></tr><tr><td rowspan="1" colspan="1">
                  <bold>16</bold>
                </td><td rowspan="1" colspan="1">LEP-16997 <tp:taxon-name><tp:taxon-name-part taxon-name-part-type="genus" reg="Amiga">Amiga</tp:taxon-name-part><tp:taxon-name-part taxon-name-part-type="species" reg="arnaca">arnaca</tp:taxon-name-part><tp:taxon-name-part taxon-name-part-type="subspecies" reg="sericeella">sericeella</tp:taxon-name-part></tp:taxon-name> (Copan, Honduras)</td><td rowspan="1" colspan="1">0.044</td><td rowspan="1" colspan="1">0.043</td><td rowspan="1" colspan="1">0.055</td><td rowspan="1" colspan="1">0.053</td><td rowspan="1" colspan="1">0.05</td><td rowspan="1" colspan="1">0.046</td><td rowspan="1" colspan="1">0.055</td><td rowspan="1" colspan="1">0.043</td><td rowspan="1" colspan="1">0.041</td><td rowspan="1" colspan="1">0.041</td><td rowspan="1" colspan="1">0.041</td><td rowspan="1" colspan="1">0.045</td><td rowspan="1" colspan="1">0.046</td><td rowspan="1" colspan="1">0.044</td><td rowspan="1" colspan="1">0.051</td><td rowspan="1" colspan="1"/><td rowspan="1" colspan="1">0.053</td><td rowspan="1" colspan="1">0.044</td><td rowspan="1" colspan="1">0.044</td><td rowspan="1" colspan="1">0.044</td><td rowspan="1" colspan="1">0.041</td><td rowspan="1" colspan="1">0.041</td><td rowspan="1" colspan="1">0.028</td><td rowspan="1" colspan="1">0.053</td><td rowspan="1" colspan="1">0.041</td><td rowspan="1" colspan="1">0.041</td><td rowspan="1" colspan="1">0.046</td><td rowspan="1" colspan="1">0.048</td><td rowspan="1" colspan="1">0.044</td><td rowspan="1" colspan="1">0.044</td><td rowspan="1" colspan="1">0.044</td><td rowspan="1" colspan="1">0.044</td><td rowspan="1" colspan="1">0.044</td><td rowspan="1" colspan="1">0.047</td><td rowspan="1" colspan="1">0.042</td><td rowspan="1" colspan="1">0.044</td></tr><tr><td rowspan="1" colspan="1">
                  <bold>17</bold>
                </td><td rowspan="1" colspan="1">LEP-34357 <tp:taxon-name><tp:taxon-name-part taxon-name-part-type="genus" reg="Amiga">Amiga</tp:taxon-name-part><tp:taxon-name-part taxon-name-part-type="species" reg="arnaca">arnaca</tp:taxon-name-part><tp:taxon-name-part taxon-name-part-type="subspecies" reg="arnaca">arnaca</tp:taxon-name-part></tp:taxon-name> (St-Laurent du Maroni, French Guiana)</td><td rowspan="1" colspan="1">0.073</td><td rowspan="1" colspan="1">0.061</td><td rowspan="1" colspan="1">0.006</td><td rowspan="1" colspan="1">0.006</td><td rowspan="1" colspan="1">0.022</td><td rowspan="1" colspan="1">0.031</td><td rowspan="1" colspan="1">0.034</td><td rowspan="1" colspan="1">0.031</td><td rowspan="1" colspan="1">0.06</td><td rowspan="1" colspan="1">0.06</td><td rowspan="1" colspan="1">0.06</td><td rowspan="1" colspan="1">0.03</td><td rowspan="1" colspan="1">0.032</td><td rowspan="1" colspan="1">0.03</td><td rowspan="1" colspan="1">0.035</td><td rowspan="1" colspan="1">0.053</td><td rowspan="1" colspan="1"/><td rowspan="1" colspan="1">0.024</td><td rowspan="1" colspan="1">0.027</td><td rowspan="1" colspan="1">0.024</td><td rowspan="1" colspan="1">0.059</td><td rowspan="1" colspan="1">0.059</td><td rowspan="1" colspan="1">0.052</td><td rowspan="1" colspan="1">0.003</td><td rowspan="1" colspan="1">0.056</td><td rowspan="1" colspan="1">0.056</td><td rowspan="1" colspan="1">0.024</td><td rowspan="1" colspan="1">0.022</td><td rowspan="1" colspan="1">0.056</td><td rowspan="1" colspan="1">0.056</td><td rowspan="1" colspan="1">0.053</td><td rowspan="1" colspan="1">0.056</td><td rowspan="1" colspan="1">0.056</td><td rowspan="1" colspan="1">0.055</td><td rowspan="1" colspan="1">0.054</td><td rowspan="1" colspan="1">0.056</td></tr><tr><td rowspan="1" colspan="1">
                  <bold>18</bold>
                </td><td rowspan="1" colspan="1">LEP-37404 <tp:taxon-name><tp:taxon-name-part taxon-name-part-type="genus" reg="Amiga">Amiga</tp:taxon-name-part><tp:taxon-name-part taxon-name-part-type="species" reg="arnaca">arnaca</tp:taxon-name-part><tp:taxon-name-part taxon-name-part-type="subspecies" reg="arnaca">arnaca</tp:taxon-name-part></tp:taxon-name> (San Martin, Peru)</td><td rowspan="1" colspan="1">0.064</td><td rowspan="1" colspan="1">0.056</td><td rowspan="1" colspan="1">0.027</td><td rowspan="1" colspan="1">0.027</td><td rowspan="1" colspan="1">0.017</td><td rowspan="1" colspan="1">0.022</td><td rowspan="1" colspan="1">0.011</td><td rowspan="1" colspan="1">0.023</td><td rowspan="1" colspan="1">0.061</td><td rowspan="1" colspan="1">0.061</td><td rowspan="1" colspan="1">0.059</td><td rowspan="1" colspan="1">0.021</td><td rowspan="1" colspan="1">0.018</td><td rowspan="1" colspan="1">0.023</td><td rowspan="1" colspan="1">0.023</td><td rowspan="1" colspan="1">0.044</td><td rowspan="1" colspan="1">0.024</td><td rowspan="1" colspan="1"/><td rowspan="1" colspan="1">0.003</td><td rowspan="1" colspan="1">0</td><td rowspan="1" colspan="1">0.059</td><td rowspan="1" colspan="1">0.059</td><td rowspan="1" colspan="1">0.052</td><td rowspan="1" colspan="1">0.024</td><td rowspan="1" colspan="1">0.054</td><td rowspan="1" colspan="1">0.054</td><td rowspan="1" colspan="1">0.016</td><td rowspan="1" colspan="1">0.017</td><td rowspan="1" colspan="1">0.054</td><td rowspan="1" colspan="1">0.055</td><td rowspan="1" colspan="1">0.053</td><td rowspan="1" colspan="1">0.054</td><td rowspan="1" colspan="1">0.054</td><td rowspan="1" colspan="1">0.055</td><td rowspan="1" colspan="1">0.052</td><td rowspan="1" colspan="1">0.054</td></tr><tr><td rowspan="1" colspan="1">
                  <bold>19</bold>
                </td><td rowspan="1" colspan="1">LEP-37411 <tp:taxon-name><tp:taxon-name-part taxon-name-part-type="genus" reg="Amiga">Amiga</tp:taxon-name-part><tp:taxon-name-part taxon-name-part-type="species" reg="arnaca">arnaca</tp:taxon-name-part><tp:taxon-name-part taxon-name-part-type="subspecies" reg="arnaca">arnaca</tp:taxon-name-part></tp:taxon-name> (San Martin, Peru)</td><td rowspan="1" colspan="1">0.064</td><td rowspan="1" colspan="1">0.059</td><td rowspan="1" colspan="1">0.029</td><td rowspan="1" colspan="1">0.024</td><td rowspan="1" colspan="1">0.019</td><td rowspan="1" colspan="1">0.024</td><td rowspan="1" colspan="1">0.011</td><td rowspan="1" colspan="1">0.023</td><td rowspan="1" colspan="1">0.061</td><td rowspan="1" colspan="1">0.061</td><td rowspan="1" colspan="1">0.059</td><td rowspan="1" colspan="1">0.021</td><td rowspan="1" colspan="1">0.018</td><td rowspan="1" colspan="1">0.023</td><td rowspan="1" colspan="1">0.023</td><td rowspan="1" colspan="1">0.044</td><td rowspan="1" colspan="1">0.027</td><td rowspan="1" colspan="1">0.003</td><td rowspan="1" colspan="1"/><td rowspan="1" colspan="1">0</td><td rowspan="1" colspan="1">0.061</td><td rowspan="1" colspan="1">0.061</td><td rowspan="1" colspan="1">0.052</td><td rowspan="1" colspan="1">0.024</td><td rowspan="1" colspan="1">0.051</td><td rowspan="1" colspan="1">0.051</td><td rowspan="1" colspan="1">0.012</td><td rowspan="1" colspan="1">0.014</td><td rowspan="1" colspan="1">0.058</td><td rowspan="1" colspan="1">0.055</td><td rowspan="1" colspan="1">0.057</td><td rowspan="1" colspan="1">0.058</td><td rowspan="1" colspan="1">0.058</td><td rowspan="1" colspan="1">0.058</td><td rowspan="1" colspan="1">0.056</td><td rowspan="1" colspan="1">0.058</td></tr><tr><td rowspan="1" colspan="1">
                  <bold>20</bold>
                </td><td rowspan="1" colspan="1">LEP-37416 <tp:taxon-name><tp:taxon-name-part taxon-name-part-type="genus" reg="Amiga">Amiga</tp:taxon-name-part><tp:taxon-name-part taxon-name-part-type="species" reg="arnaca">arnaca</tp:taxon-name-part><tp:taxon-name-part taxon-name-part-type="subspecies" reg="arnaca">arnaca</tp:taxon-name-part></tp:taxon-name> (San Martin, Peru)</td><td rowspan="1" colspan="1">0.064</td><td rowspan="1" colspan="1">0.056</td><td rowspan="1" colspan="1">0.027</td><td rowspan="1" colspan="1">0.024</td><td rowspan="1" colspan="1">0.017</td><td rowspan="1" colspan="1">0.023</td><td rowspan="1" colspan="1">0.011</td><td rowspan="1" colspan="1">0.021</td><td rowspan="1" colspan="1">0.061</td><td rowspan="1" colspan="1">0.061</td><td rowspan="1" colspan="1">0.059</td><td rowspan="1" colspan="1">0.021</td><td rowspan="1" colspan="1">0.018</td><td rowspan="1" colspan="1">0.023</td><td rowspan="1" colspan="1">0.023</td><td rowspan="1" colspan="1">0.044</td><td rowspan="1" colspan="1">0.024</td><td rowspan="1" colspan="1">0</td><td rowspan="1" colspan="1">0</td><td rowspan="1" colspan="1"/><td rowspan="1" colspan="1">0.06</td><td rowspan="1" colspan="1">0.06</td><td rowspan="1" colspan="1">0.052</td><td rowspan="1" colspan="1">0.024</td><td rowspan="1" colspan="1">0.052</td><td rowspan="1" colspan="1">0.052</td><td rowspan="1" colspan="1">0.013</td><td rowspan="1" colspan="1">0.014</td><td rowspan="1" colspan="1">0.055</td><td rowspan="1" colspan="1">0.055</td><td rowspan="1" colspan="1">0.054</td><td rowspan="1" colspan="1">0.055</td><td rowspan="1" colspan="1">0.055</td><td rowspan="1" colspan="1">0.055</td><td rowspan="1" colspan="1">0.053</td><td rowspan="1" colspan="1">0.055</td></tr><tr><td rowspan="1" colspan="1">
                  <bold>21</bold>
                </td><td rowspan="1" colspan="1">LEP-37525 <tp:taxon-name><tp:taxon-name-part taxon-name-part-type="genus" reg="Amiga">Amiga</tp:taxon-name-part><tp:taxon-name-part taxon-name-part-type="species" reg="arnaca">arnaca</tp:taxon-name-part><tp:taxon-name-part taxon-name-part-type="subspecies" reg="adela">adela</tp:taxon-name-part></tp:taxon-name> (Esmeraldas, Ecuador)</td><td rowspan="1" colspan="1">0.024</td><td rowspan="1" colspan="1">0.026</td><td rowspan="1" colspan="1">0.061</td><td rowspan="1" colspan="1">0.061</td><td rowspan="1" colspan="1">0.061</td><td rowspan="1" colspan="1">0.06</td><td rowspan="1" colspan="1">0.075</td><td rowspan="1" colspan="1">0.06</td><td rowspan="1" colspan="1">0</td><td rowspan="1" colspan="1">0</td><td rowspan="1" colspan="1">0</td><td rowspan="1" colspan="1">0.059</td><td rowspan="1" colspan="1">0.062</td><td rowspan="1" colspan="1">0.058</td><td rowspan="1" colspan="1">0.064</td><td rowspan="1" colspan="1">0.041</td><td rowspan="1" colspan="1">0.059</td><td rowspan="1" colspan="1">0.059</td><td rowspan="1" colspan="1">0.061</td><td rowspan="1" colspan="1">0.06</td><td rowspan="1" colspan="1"/><td rowspan="1" colspan="1">0</td><td rowspan="1" colspan="1">0.036</td><td rowspan="1" colspan="1">0.06</td><td rowspan="1" colspan="1">0.014</td><td rowspan="1" colspan="1">0.014</td><td rowspan="1" colspan="1">0.061</td><td rowspan="1" colspan="1">0.063</td><td rowspan="1" colspan="1">0.014</td><td rowspan="1" colspan="1">0.014</td><td rowspan="1" colspan="1">0.012</td><td rowspan="1" colspan="1">0.014</td><td rowspan="1" colspan="1">0.014</td><td rowspan="1" colspan="1">0.014</td><td rowspan="1" colspan="1">0.013</td><td rowspan="1" colspan="1">0.014</td></tr><tr><td rowspan="1" colspan="1">
                  <bold>22</bold>
                </td><td rowspan="1" colspan="1">LEP-55465 <tp:taxon-name><tp:taxon-name-part taxon-name-part-type="genus" reg="Amiga">Amiga</tp:taxon-name-part><tp:taxon-name-part taxon-name-part-type="species" reg="arnaca">arnaca</tp:taxon-name-part><tp:taxon-name-part taxon-name-part-type="subspecies" reg="adela">adela</tp:taxon-name-part></tp:taxon-name> (Carchi, Ecuador)</td><td rowspan="1" colspan="1">0.024</td><td rowspan="1" colspan="1">0.026</td><td rowspan="1" colspan="1">0.061</td><td rowspan="1" colspan="1">0.061</td><td rowspan="1" colspan="1">0.061</td><td rowspan="1" colspan="1">0.06</td><td rowspan="1" colspan="1">0.075</td><td rowspan="1" colspan="1">0.06</td><td rowspan="1" colspan="1">0</td><td rowspan="1" colspan="1">0</td><td rowspan="1" colspan="1">0</td><td rowspan="1" colspan="1">0.059</td><td rowspan="1" colspan="1">0.062</td><td rowspan="1" colspan="1">0.058</td><td rowspan="1" colspan="1">0.064</td><td rowspan="1" colspan="1">0.041</td><td rowspan="1" colspan="1">0.059</td><td rowspan="1" colspan="1">0.059</td><td rowspan="1" colspan="1">0.061</td><td rowspan="1" colspan="1">0.06</td><td rowspan="1" colspan="1">0</td><td rowspan="1" colspan="1"/><td rowspan="1" colspan="1">0.036</td><td rowspan="1" colspan="1">0.06</td><td rowspan="1" colspan="1">0.014</td><td rowspan="1" colspan="1">0.014</td><td rowspan="1" colspan="1">0.061</td><td rowspan="1" colspan="1">0.063</td><td rowspan="1" colspan="1">0.014</td><td rowspan="1" colspan="1">0.014</td><td rowspan="1" colspan="1">0.012</td><td rowspan="1" colspan="1">0.014</td><td rowspan="1" colspan="1">0.014</td><td rowspan="1" colspan="1">0.014</td><td rowspan="1" colspan="1">0.013</td><td rowspan="1" colspan="1">0.014</td></tr><tr><td rowspan="1" colspan="1">
                  <bold>23</bold>
                </td><td rowspan="1" colspan="1">MGCL-LOAN-028 <tp:taxon-name><tp:taxon-name-part taxon-name-part-type="genus" reg="Amiga">Amiga</tp:taxon-name-part><tp:taxon-name-part taxon-name-part-type="species" reg="arnaca">arnaca</tp:taxon-name-part><tp:taxon-name-part taxon-name-part-type="subspecies" reg="adela">adela</tp:taxon-name-part></tp:taxon-name> (Antioquia, Colombia)</td><td rowspan="1" colspan="1">0.049</td><td rowspan="1" colspan="1">0.049</td><td rowspan="1" colspan="1">0.052</td><td rowspan="1" colspan="1">0.049</td><td rowspan="1" colspan="1">0.059</td><td rowspan="1" colspan="1">0.042</td><td rowspan="1" colspan="1">0.077</td><td rowspan="1" colspan="1">0.039</td><td rowspan="1" colspan="1">0.036</td><td rowspan="1" colspan="1">0.036</td><td rowspan="1" colspan="1">0.036</td><td rowspan="1" colspan="1">0.039</td><td rowspan="1" colspan="1">0.046</td><td rowspan="1" colspan="1">0.039</td><td rowspan="1" colspan="1">0.042</td><td rowspan="1" colspan="1">0.028</td><td rowspan="1" colspan="1">0.052</td><td rowspan="1" colspan="1">0.052</td><td rowspan="1" colspan="1">0.052</td><td rowspan="1" colspan="1">0.052</td><td rowspan="1" colspan="1">0.036</td><td rowspan="1" colspan="1">0.036</td><td rowspan="1" colspan="1"/><td rowspan="1" colspan="1">0.049</td><td rowspan="1" colspan="1">0.03</td><td rowspan="1" colspan="1">0.03</td><td rowspan="1" colspan="1">0.056</td><td rowspan="1" colspan="1">0.059</td><td rowspan="1" colspan="1">0.03</td><td rowspan="1" colspan="1">0.03</td><td rowspan="1" colspan="1">0.03</td><td rowspan="1" colspan="1">0.03</td><td rowspan="1" colspan="1">0.03</td><td rowspan="1" colspan="1">0.03</td><td rowspan="1" colspan="1">0.03</td><td rowspan="1" colspan="1">0.03</td></tr><tr><td rowspan="1" colspan="1">
                  <bold>24</bold>
                </td><td rowspan="1" colspan="1">MGCL-LOAN-090 <tp:taxon-name><tp:taxon-name-part taxon-name-part-type="genus" reg="Amiga">Amiga</tp:taxon-name-part><tp:taxon-name-part taxon-name-part-type="species" reg="arnaca">arnaca</tp:taxon-name-part><tp:taxon-name-part taxon-name-part-type="subspecies" reg="arnaca">arnaca</tp:taxon-name-part></tp:taxon-name> (Para, Brazil)</td><td rowspan="1" colspan="1">0.073</td><td rowspan="1" colspan="1">0.062</td><td rowspan="1" colspan="1">0.003</td><td rowspan="1" colspan="1">0</td><td rowspan="1" colspan="1">0.022</td><td rowspan="1" colspan="1">0.031</td><td rowspan="1" colspan="1">0.034</td><td rowspan="1" colspan="1">0.031</td><td rowspan="1" colspan="1">0.06</td><td rowspan="1" colspan="1">0.06</td><td rowspan="1" colspan="1">0.06</td><td rowspan="1" colspan="1">0.03</td><td rowspan="1" colspan="1">0.032</td><td rowspan="1" colspan="1">0.03</td><td rowspan="1" colspan="1">0.035</td><td rowspan="1" colspan="1">0.053</td><td rowspan="1" colspan="1">0.003</td><td rowspan="1" colspan="1">0.024</td><td rowspan="1" colspan="1">0.024</td><td rowspan="1" colspan="1">0.024</td><td rowspan="1" colspan="1">0.06</td><td rowspan="1" colspan="1">0.06</td><td rowspan="1" colspan="1">0.049</td><td rowspan="1" colspan="1"/><td rowspan="1" colspan="1">0.053</td><td rowspan="1" colspan="1">0.053</td><td rowspan="1" colspan="1">0.021</td><td rowspan="1" colspan="1">0.019</td><td rowspan="1" colspan="1">0.056</td><td rowspan="1" colspan="1">0.056</td><td rowspan="1" colspan="1">0.054</td><td rowspan="1" colspan="1">0.056</td><td rowspan="1" colspan="1">0.056</td><td rowspan="1" colspan="1">0.055</td><td rowspan="1" colspan="1">0.055</td><td rowspan="1" colspan="1">0.056</td></tr><tr><td rowspan="1" colspan="1">
                  <bold>25</bold>
                </td><td rowspan="1" colspan="1">MGCL-LOAN-139 <tp:taxon-name><tp:taxon-name-part taxon-name-part-type="genus" reg="Amiga">Amiga</tp:taxon-name-part><tp:taxon-name-part taxon-name-part-type="species" reg="arnaca">arnaca</tp:taxon-name-part><tp:taxon-name-part taxon-name-part-type="subspecies" reg="adela">adela</tp:taxon-name-part></tp:taxon-name> (Choco, Colombia)</td><td rowspan="1" colspan="1">0.03</td><td rowspan="1" colspan="1">0.029</td><td rowspan="1" colspan="1">0.058</td><td rowspan="1" colspan="1">0.053</td><td rowspan="1" colspan="1">0.058</td><td rowspan="1" colspan="1">0.055</td><td rowspan="1" colspan="1">0.072</td><td rowspan="1" colspan="1">0.054</td><td rowspan="1" colspan="1">0.014</td><td rowspan="1" colspan="1">0.014</td><td rowspan="1" colspan="1">0.013</td><td rowspan="1" colspan="1">0.053</td><td rowspan="1" colspan="1">0.055</td><td rowspan="1" colspan="1">0.053</td><td rowspan="1" colspan="1">0.058</td><td rowspan="1" colspan="1">0.041</td><td rowspan="1" colspan="1">0.056</td><td rowspan="1" colspan="1">0.054</td><td rowspan="1" colspan="1">0.051</td><td rowspan="1" colspan="1">0.052</td><td rowspan="1" colspan="1">0.014</td><td rowspan="1" colspan="1">0.014</td><td rowspan="1" colspan="1">0.03</td><td rowspan="1" colspan="1">0.053</td><td rowspan="1" colspan="1"/><td rowspan="1" colspan="1">0</td><td rowspan="1" colspan="1">0.051</td><td rowspan="1" colspan="1">0.053</td><td rowspan="1" colspan="1">0.005</td><td rowspan="1" colspan="1">0.002</td><td rowspan="1" colspan="1">0.003</td><td rowspan="1" colspan="1">0.005</td><td rowspan="1" colspan="1">0.005</td><td rowspan="1" colspan="1">0.005</td><td rowspan="1" colspan="1">0.003</td><td rowspan="1" colspan="1">0.005</td></tr><tr><td rowspan="1" colspan="1">
                  <bold>26</bold>
                </td><td rowspan="1" colspan="1">MGCL-LOAN-144 <tp:taxon-name><tp:taxon-name-part taxon-name-part-type="genus" reg="Amiga">Amiga</tp:taxon-name-part><tp:taxon-name-part taxon-name-part-type="species" reg="arnaca">arnaca</tp:taxon-name-part><tp:taxon-name-part taxon-name-part-type="subspecies" reg="adela">adela</tp:taxon-name-part></tp:taxon-name> (Choco, Colombia)</td><td rowspan="1" colspan="1">0.03</td><td rowspan="1" colspan="1">0.029</td><td rowspan="1" colspan="1">0.058</td><td rowspan="1" colspan="1">0.053</td><td rowspan="1" colspan="1">0.058</td><td rowspan="1" colspan="1">0.055</td><td rowspan="1" colspan="1">0.072</td><td rowspan="1" colspan="1">0.054</td><td rowspan="1" colspan="1">0.014</td><td rowspan="1" colspan="1">0.014</td><td rowspan="1" colspan="1">0.013</td><td rowspan="1" colspan="1">0.053</td><td rowspan="1" colspan="1">0.055</td><td rowspan="1" colspan="1">0.053</td><td rowspan="1" colspan="1">0.058</td><td rowspan="1" colspan="1">0.041</td><td rowspan="1" colspan="1">0.056</td><td rowspan="1" colspan="1">0.054</td><td rowspan="1" colspan="1">0.051</td><td rowspan="1" colspan="1">0.052</td><td rowspan="1" colspan="1">0.014</td><td rowspan="1" colspan="1">0.014</td><td rowspan="1" colspan="1">0.03</td><td rowspan="1" colspan="1">0.053</td><td rowspan="1" colspan="1">0</td><td rowspan="1" colspan="1"/><td rowspan="1" colspan="1">0.051</td><td rowspan="1" colspan="1">0.053</td><td rowspan="1" colspan="1">0.005</td><td rowspan="1" colspan="1">0.002</td><td rowspan="1" colspan="1">0.003</td><td rowspan="1" colspan="1">0.005</td><td rowspan="1" colspan="1">0.005</td><td rowspan="1" colspan="1">0.005</td><td rowspan="1" colspan="1">0.003</td><td rowspan="1" colspan="1">0.005</td></tr><tr><td rowspan="1" colspan="1">
                  <bold>27</bold>
                </td><td rowspan="1" colspan="1">MGCL-LOAN-162 <tp:taxon-name><tp:taxon-name-part taxon-name-part-type="genus" reg="Amiga">Amiga</tp:taxon-name-part><tp:taxon-name-part taxon-name-part-type="species" reg="arnaca">arnaca</tp:taxon-name-part><tp:taxon-name-part taxon-name-part-type="subspecies" reg="arnaca">arnaca</tp:taxon-name-part></tp:taxon-name> (Minas Gerais, Brazil)</td><td rowspan="1" colspan="1">0.067</td><td rowspan="1" colspan="1">0.059</td><td rowspan="1" colspan="1">0.025</td><td rowspan="1" colspan="1">0.02</td><td rowspan="1" colspan="1">0.006</td><td rowspan="1" colspan="1">0.027</td><td rowspan="1" colspan="1">0.022</td><td rowspan="1" colspan="1">0.026</td><td rowspan="1" colspan="1">0.061</td><td rowspan="1" colspan="1">0.061</td><td rowspan="1" colspan="1">0.06</td><td rowspan="1" colspan="1">0.025</td><td rowspan="1" colspan="1">0.02</td><td rowspan="1" colspan="1">0.025</td><td rowspan="1" colspan="1">0.026</td><td rowspan="1" colspan="1">0.046</td><td rowspan="1" colspan="1">0.024</td><td rowspan="1" colspan="1">0.016</td><td rowspan="1" colspan="1">0.012</td><td rowspan="1" colspan="1">0.013</td><td rowspan="1" colspan="1">0.061</td><td rowspan="1" colspan="1">0.061</td><td rowspan="1" colspan="1">0.056</td><td rowspan="1" colspan="1">0.021</td><td rowspan="1" colspan="1">0.051</td><td rowspan="1" colspan="1">0.051</td><td rowspan="1" colspan="1"/><td rowspan="1" colspan="1">0.002</td><td rowspan="1" colspan="1">0.058</td><td rowspan="1" colspan="1">0.055</td><td rowspan="1" colspan="1">0.057</td><td rowspan="1" colspan="1">0.058</td><td rowspan="1" colspan="1">0.058</td><td rowspan="1" colspan="1">0.06</td><td rowspan="1" colspan="1">0.056</td><td rowspan="1" colspan="1">0.058</td></tr><tr><td rowspan="1" colspan="1">
                  <bold>28</bold>
                </td><td rowspan="1" colspan="1">MGCL-LOAN-217 <tp:taxon-name><tp:taxon-name-part taxon-name-part-type="genus" reg="Amiga">Amiga</tp:taxon-name-part><tp:taxon-name-part taxon-name-part-type="species" reg="arnaca">arnaca</tp:taxon-name-part><tp:taxon-name-part taxon-name-part-type="subspecies" reg="arnaca">arnaca</tp:taxon-name-part></tp:taxon-name> (Bahia, Brazil)</td><td rowspan="1" colspan="1">0.067</td><td rowspan="1" colspan="1">0.061</td><td rowspan="1" colspan="1">0.024</td><td rowspan="1" colspan="1">0.019</td><td rowspan="1" colspan="1">0.005</td><td rowspan="1" colspan="1">0.029</td><td rowspan="1" colspan="1">0.022</td><td rowspan="1" colspan="1">0.028</td><td rowspan="1" colspan="1">0.063</td><td rowspan="1" colspan="1">0.062</td><td rowspan="1" colspan="1">0.062</td><td rowspan="1" colspan="1">0.026</td><td rowspan="1" colspan="1">0.021</td><td rowspan="1" colspan="1">0.026</td><td rowspan="1" colspan="1">0.028</td><td rowspan="1" colspan="1">0.048</td><td rowspan="1" colspan="1">0.022</td><td rowspan="1" colspan="1">0.017</td><td rowspan="1" colspan="1">0.014</td><td rowspan="1" colspan="1">0.014</td><td rowspan="1" colspan="1">0.063</td><td rowspan="1" colspan="1">0.063</td><td rowspan="1" colspan="1">0.059</td><td rowspan="1" colspan="1">0.019</td><td rowspan="1" colspan="1">0.053</td><td rowspan="1" colspan="1">0.053</td><td rowspan="1" colspan="1">0.002</td><td rowspan="1" colspan="1"/><td rowspan="1" colspan="1">0.059</td><td rowspan="1" colspan="1">0.056</td><td rowspan="1" colspan="1">0.058</td><td rowspan="1" colspan="1">0.059</td><td rowspan="1" colspan="1">0.059</td><td rowspan="1" colspan="1">0.062</td><td rowspan="1" colspan="1">0.058</td><td rowspan="1" colspan="1">0.059</td></tr><tr><td rowspan="1" colspan="1">
                  <bold>29</bold>
                </td><td rowspan="1" colspan="1">YB-BCI23691 <tp:taxon-name><tp:taxon-name-part taxon-name-part-type="genus" reg="Amiga">Amiga</tp:taxon-name-part><tp:taxon-name-part taxon-name-part-type="species" reg="arnaca">arnaca</tp:taxon-name-part><tp:taxon-name-part taxon-name-part-type="subspecies" reg="adela">adela</tp:taxon-name-part></tp:taxon-name> (Panama)</td><td rowspan="1" colspan="1">0.033</td><td rowspan="1" colspan="1">0.028</td><td rowspan="1" colspan="1">0.058</td><td rowspan="1" colspan="1">0.059</td><td rowspan="1" colspan="1">0.056</td><td rowspan="1" colspan="1">0.056</td><td rowspan="1" colspan="1">0.075</td><td rowspan="1" colspan="1">0.056</td><td rowspan="1" colspan="1">0.015</td><td rowspan="1" colspan="1">0.015</td><td rowspan="1" colspan="1">0.015</td><td rowspan="1" colspan="1">0.055</td><td rowspan="1" colspan="1">0.058</td><td rowspan="1" colspan="1">0.054</td><td rowspan="1" colspan="1">0.06</td><td rowspan="1" colspan="1">0.044</td><td rowspan="1" colspan="1">0.056</td><td rowspan="1" colspan="1">0.054</td><td rowspan="1" colspan="1">0.058</td><td rowspan="1" colspan="1">0.055</td><td rowspan="1" colspan="1">0.014</td><td rowspan="1" colspan="1">0.014</td><td rowspan="1" colspan="1">0.03</td><td rowspan="1" colspan="1">0.056</td><td rowspan="1" colspan="1">0.005</td><td rowspan="1" colspan="1">0.005</td><td rowspan="1" colspan="1">0.058</td><td rowspan="1" colspan="1">0.059</td><td rowspan="1" colspan="1"/><td rowspan="1" colspan="1">0</td><td rowspan="1" colspan="1">0.002</td><td rowspan="1" colspan="1">0</td><td rowspan="1" colspan="1">0</td><td rowspan="1" colspan="1">0</td><td rowspan="1" colspan="1">0.002</td><td rowspan="1" colspan="1">0</td></tr><tr><td rowspan="1" colspan="1">
                  <bold>30</bold>
                </td><td rowspan="1" colspan="1">YB-BCI35406 <tp:taxon-name><tp:taxon-name-part taxon-name-part-type="genus" reg="Amiga">Amiga</tp:taxon-name-part><tp:taxon-name-part taxon-name-part-type="species" reg="arnaca">arnaca</tp:taxon-name-part><tp:taxon-name-part taxon-name-part-type="subspecies" reg="adela">adela</tp:taxon-name-part></tp:taxon-name> (Panama)</td><td rowspan="1" colspan="1">0.033</td><td rowspan="1" colspan="1">0.028</td><td rowspan="1" colspan="1">0.058</td><td rowspan="1" colspan="1">0.056</td><td rowspan="1" colspan="1">0.056</td><td rowspan="1" colspan="1">0.056</td><td rowspan="1" colspan="1">0.075</td><td rowspan="1" colspan="1">0.056</td><td rowspan="1" colspan="1">0.015</td><td rowspan="1" colspan="1">0.015</td><td rowspan="1" colspan="1">0.015</td><td rowspan="1" colspan="1">0.055</td><td rowspan="1" colspan="1">0.058</td><td rowspan="1" colspan="1">0.054</td><td rowspan="1" colspan="1">0.06</td><td rowspan="1" colspan="1">0.044</td><td rowspan="1" colspan="1">0.056</td><td rowspan="1" colspan="1">0.055</td><td rowspan="1" colspan="1">0.055</td><td rowspan="1" colspan="1">0.055</td><td rowspan="1" colspan="1">0.014</td><td rowspan="1" colspan="1">0.014</td><td rowspan="1" colspan="1">0.03</td><td rowspan="1" colspan="1">0.056</td><td rowspan="1" colspan="1">0.002</td><td rowspan="1" colspan="1">0.002</td><td rowspan="1" colspan="1">0.055</td><td rowspan="1" colspan="1">0.056</td><td rowspan="1" colspan="1">0</td><td rowspan="1" colspan="1"/><td rowspan="1" colspan="1">0.002</td><td rowspan="1" colspan="1">0</td><td rowspan="1" colspan="1">0</td><td rowspan="1" colspan="1">0</td><td rowspan="1" colspan="1">0.002</td><td rowspan="1" colspan="1">0</td></tr><tr><td rowspan="1" colspan="1">
                  <bold>31</bold>
                </td><td rowspan="1" colspan="1">YB-BCI35436 <tp:taxon-name><tp:taxon-name-part taxon-name-part-type="genus" reg="Amiga">Amiga</tp:taxon-name-part><tp:taxon-name-part taxon-name-part-type="species" reg="arnaca">arnaca</tp:taxon-name-part><tp:taxon-name-part taxon-name-part-type="subspecies" reg="adela">adela</tp:taxon-name-part></tp:taxon-name> (Panama)</td><td rowspan="1" colspan="1">0.03</td><td rowspan="1" colspan="1">0.027</td><td rowspan="1" colspan="1">0.055</td><td rowspan="1" colspan="1">0.057</td><td rowspan="1" colspan="1">0.055</td><td rowspan="1" colspan="1">0.051</td><td rowspan="1" colspan="1">0.072</td><td rowspan="1" colspan="1">0.053</td><td rowspan="1" colspan="1">0.012</td><td rowspan="1" colspan="1">0.012</td><td rowspan="1" colspan="1">0.012</td><td rowspan="1" colspan="1">0.05</td><td rowspan="1" colspan="1">0.053</td><td rowspan="1" colspan="1">0.049</td><td rowspan="1" colspan="1">0.052</td><td rowspan="1" colspan="1">0.044</td><td rowspan="1" colspan="1">0.053</td><td rowspan="1" colspan="1">0.053</td><td rowspan="1" colspan="1">0.057</td><td rowspan="1" colspan="1">0.054</td><td rowspan="1" colspan="1">0.012</td><td rowspan="1" colspan="1">0.012</td><td rowspan="1" colspan="1">0.03</td><td rowspan="1" colspan="1">0.054</td><td rowspan="1" colspan="1">0.003</td><td rowspan="1" colspan="1">0.003</td><td rowspan="1" colspan="1">0.057</td><td rowspan="1" colspan="1">0.058</td><td rowspan="1" colspan="1">0.002</td><td rowspan="1" colspan="1">0.002</td><td rowspan="1" colspan="1"/><td rowspan="1" colspan="1">0.002</td><td rowspan="1" colspan="1">0.002</td><td rowspan="1" colspan="1">0.002</td><td rowspan="1" colspan="1">0</td><td rowspan="1" colspan="1">0.002</td></tr><tr><td rowspan="1" colspan="1">
                  <bold>32</bold>
                </td><td rowspan="1" colspan="1">YB-BCI46591 <tp:taxon-name><tp:taxon-name-part taxon-name-part-type="genus" reg="Amiga">Amiga</tp:taxon-name-part><tp:taxon-name-part taxon-name-part-type="species" reg="arnaca">arnaca</tp:taxon-name-part><tp:taxon-name-part taxon-name-part-type="subspecies" reg="adela">adela</tp:taxon-name-part></tp:taxon-name> (Panama)</td><td rowspan="1" colspan="1">0.033</td><td rowspan="1" colspan="1">0.028</td><td rowspan="1" colspan="1">0.058</td><td rowspan="1" colspan="1">0.059</td><td rowspan="1" colspan="1">0.056</td><td rowspan="1" colspan="1">0.056</td><td rowspan="1" colspan="1">0.075</td><td rowspan="1" colspan="1">0.056</td><td rowspan="1" colspan="1">0.015</td><td rowspan="1" colspan="1">0.015</td><td rowspan="1" colspan="1">0.015</td><td rowspan="1" colspan="1">0.055</td><td rowspan="1" colspan="1">0.058</td><td rowspan="1" colspan="1">0.054</td><td rowspan="1" colspan="1">0.06</td><td rowspan="1" colspan="1">0.044</td><td rowspan="1" colspan="1">0.056</td><td rowspan="1" colspan="1">0.054</td><td rowspan="1" colspan="1">0.058</td><td rowspan="1" colspan="1">0.055</td><td rowspan="1" colspan="1">0.014</td><td rowspan="1" colspan="1">0.014</td><td rowspan="1" colspan="1">0.03</td><td rowspan="1" colspan="1">0.056</td><td rowspan="1" colspan="1">0.005</td><td rowspan="1" colspan="1">0.005</td><td rowspan="1" colspan="1">0.058</td><td rowspan="1" colspan="1">0.059</td><td rowspan="1" colspan="1">0</td><td rowspan="1" colspan="1">0</td><td rowspan="1" colspan="1">0.002</td><td rowspan="1" colspan="1"/><td rowspan="1" colspan="1">0</td><td rowspan="1" colspan="1">0</td><td rowspan="1" colspan="1">0.002</td><td rowspan="1" colspan="1">0</td></tr><tr><td rowspan="1" colspan="1">
                  <bold>33</bold>
                </td><td rowspan="1" colspan="1">YB-BCI46628 <tp:taxon-name><tp:taxon-name-part taxon-name-part-type="genus" reg="Amiga">Amiga</tp:taxon-name-part><tp:taxon-name-part taxon-name-part-type="species" reg="arnaca">arnaca</tp:taxon-name-part><tp:taxon-name-part taxon-name-part-type="subspecies" reg="adela">adela</tp:taxon-name-part></tp:taxon-name> (Panama)</td><td rowspan="1" colspan="1">0.033</td><td rowspan="1" colspan="1">0.028</td><td rowspan="1" colspan="1">0.058</td><td rowspan="1" colspan="1">0.059</td><td rowspan="1" colspan="1">0.056</td><td rowspan="1" colspan="1">0.056</td><td rowspan="1" colspan="1">0.075</td><td rowspan="1" colspan="1">0.056</td><td rowspan="1" colspan="1">0.015</td><td rowspan="1" colspan="1">0.015</td><td rowspan="1" colspan="1">0.015</td><td rowspan="1" colspan="1">0.055</td><td rowspan="1" colspan="1">0.058</td><td rowspan="1" colspan="1">0.054</td><td rowspan="1" colspan="1">0.06</td><td rowspan="1" colspan="1">0.044</td><td rowspan="1" colspan="1">0.056</td><td rowspan="1" colspan="1">0.054</td><td rowspan="1" colspan="1">0.058</td><td rowspan="1" colspan="1">0.055</td><td rowspan="1" colspan="1">0.014</td><td rowspan="1" colspan="1">0.014</td><td rowspan="1" colspan="1">0.03</td><td rowspan="1" colspan="1">0.056</td><td rowspan="1" colspan="1">0.005</td><td rowspan="1" colspan="1">0.005</td><td rowspan="1" colspan="1">0.058</td><td rowspan="1" colspan="1">0.059</td><td rowspan="1" colspan="1">0</td><td rowspan="1" colspan="1">0</td><td rowspan="1" colspan="1">0.002</td><td rowspan="1" colspan="1">0</td><td rowspan="1" colspan="1"/><td rowspan="1" colspan="1">0</td><td rowspan="1" colspan="1">0.002</td><td rowspan="1" colspan="1">0</td></tr><tr><td rowspan="1" colspan="1">
                  <bold>34</bold>
                </td><td rowspan="1" colspan="1">YB-BCI49395 <tp:taxon-name><tp:taxon-name-part taxon-name-part-type="genus" reg="Amiga">Amiga</tp:taxon-name-part><tp:taxon-name-part taxon-name-part-type="species" reg="arnaca">arnaca</tp:taxon-name-part><tp:taxon-name-part taxon-name-part-type="subspecies" reg="adela">adela</tp:taxon-name-part></tp:taxon-name> (Panama)</td><td rowspan="1" colspan="1">0.034</td><td rowspan="1" colspan="1">0.03</td><td rowspan="1" colspan="1">0.057</td><td rowspan="1" colspan="1">0.058</td><td rowspan="1" colspan="1">0.059</td><td rowspan="1" colspan="1">0.055</td><td rowspan="1" colspan="1">0.075</td><td rowspan="1" colspan="1">0.057</td><td rowspan="1" colspan="1">0.014</td><td rowspan="1" colspan="1">0.014</td><td rowspan="1" colspan="1">0.014</td><td rowspan="1" colspan="1">0.054</td><td rowspan="1" colspan="1">0.057</td><td rowspan="1" colspan="1">0.052</td><td rowspan="1" colspan="1">0.055</td><td rowspan="1" colspan="1">0.047</td><td rowspan="1" colspan="1">0.055</td><td rowspan="1" colspan="1">0.055</td><td rowspan="1" colspan="1">0.058</td><td rowspan="1" colspan="1">0.055</td><td rowspan="1" colspan="1">0.014</td><td rowspan="1" colspan="1">0.014</td><td rowspan="1" colspan="1">0.03</td><td rowspan="1" colspan="1">0.055</td><td rowspan="1" colspan="1">0.005</td><td rowspan="1" colspan="1">0.005</td><td rowspan="1" colspan="1">0.06</td><td rowspan="1" colspan="1">0.062</td><td rowspan="1" colspan="1">0</td><td rowspan="1" colspan="1">0</td><td rowspan="1" colspan="1">0.002</td><td rowspan="1" colspan="1">0</td><td rowspan="1" colspan="1">0</td><td rowspan="1" colspan="1"/><td rowspan="1" colspan="1">0.002</td><td rowspan="1" colspan="1">0</td></tr><tr><td rowspan="1" colspan="1">
                  <bold>35</bold>
                </td><td rowspan="1" colspan="1">YB-BCI6807 <tp:taxon-name><tp:taxon-name-part taxon-name-part-type="genus" reg="Amiga">Amiga</tp:taxon-name-part><tp:taxon-name-part taxon-name-part-type="species" reg="arnaca">arnaca</tp:taxon-name-part><tp:taxon-name-part taxon-name-part-type="subspecies" reg="adela">adela</tp:taxon-name-part></tp:taxon-name> (Panama)</td><td rowspan="1" colspan="1">0.03</td><td rowspan="1" colspan="1">0.026</td><td rowspan="1" colspan="1">0.056</td><td rowspan="1" colspan="1">0.057</td><td rowspan="1" colspan="1">0.054</td><td rowspan="1" colspan="1">0.054</td><td rowspan="1" colspan="1">0.072</td><td rowspan="1" colspan="1">0.055</td><td rowspan="1" colspan="1">0.013</td><td rowspan="1" colspan="1">0.013</td><td rowspan="1" colspan="1">0.013</td><td rowspan="1" colspan="1">0.054</td><td rowspan="1" colspan="1">0.056</td><td rowspan="1" colspan="1">0.052</td><td rowspan="1" colspan="1">0.058</td><td rowspan="1" colspan="1">0.042</td><td rowspan="1" colspan="1">0.054</td><td rowspan="1" colspan="1">0.052</td><td rowspan="1" colspan="1">0.056</td><td rowspan="1" colspan="1">0.053</td><td rowspan="1" colspan="1">0.013</td><td rowspan="1" colspan="1">0.013</td><td rowspan="1" colspan="1">0.03</td><td rowspan="1" colspan="1">0.055</td><td rowspan="1" colspan="1">0.003</td><td rowspan="1" colspan="1">0.003</td><td rowspan="1" colspan="1">0.056</td><td rowspan="1" colspan="1">0.058</td><td rowspan="1" colspan="1">0.002</td><td rowspan="1" colspan="1">0.002</td><td rowspan="1" colspan="1">0</td><td rowspan="1" colspan="1">0.002</td><td rowspan="1" colspan="1">0.002</td><td rowspan="1" colspan="1">0.002</td><td rowspan="1" colspan="1"/><td rowspan="1" colspan="1">0.002</td></tr><tr><td rowspan="1" colspan="1">
                  <bold>36</bold>
                </td><td rowspan="1" colspan="1">YB-BCI766 <tp:taxon-name><tp:taxon-name-part taxon-name-part-type="genus" reg="Amiga">Amiga</tp:taxon-name-part><tp:taxon-name-part taxon-name-part-type="species" reg="arnaca">arnaca</tp:taxon-name-part><tp:taxon-name-part taxon-name-part-type="subspecies" reg="adela">adela</tp:taxon-name-part></tp:taxon-name> (Panama)</td><td rowspan="1" colspan="1">0.033</td><td rowspan="1" colspan="1">0.028</td><td rowspan="1" colspan="1">0.058</td><td rowspan="1" colspan="1">0.059</td><td rowspan="1" colspan="1">0.056</td><td rowspan="1" colspan="1">0.056</td><td rowspan="1" colspan="1">0.075</td><td rowspan="1" colspan="1">0.056</td><td rowspan="1" colspan="1">0.015</td><td rowspan="1" colspan="1">0.015</td><td rowspan="1" colspan="1">0.015</td><td rowspan="1" colspan="1">0.055</td><td rowspan="1" colspan="1">0.058</td><td rowspan="1" colspan="1">0.054</td><td rowspan="1" colspan="1">0.06</td><td rowspan="1" colspan="1">0.044</td><td rowspan="1" colspan="1">0.056</td><td rowspan="1" colspan="1">0.054</td><td rowspan="1" colspan="1">0.058</td><td rowspan="1" colspan="1">0.055</td><td rowspan="1" colspan="1">0.014</td><td rowspan="1" colspan="1">0.014</td><td rowspan="1" colspan="1">0.03</td><td rowspan="1" colspan="1">0.056</td><td rowspan="1" colspan="1">0.005</td><td rowspan="1" colspan="1">0.005</td><td rowspan="1" colspan="1">0.058</td><td rowspan="1" colspan="1">0.059</td><td rowspan="1" colspan="1">0</td><td rowspan="1" colspan="1">0</td><td rowspan="1" colspan="1">0.002</td><td rowspan="1" colspan="1">0</td><td rowspan="1" colspan="1">0</td><td rowspan="1" colspan="1">0</td><td rowspan="1" colspan="1">0.002</td><td rowspan="1" colspan="1"/></tr></tbody></table></table-wrap></tp:treatment-sec><ref-list><ref id="B10"><mixed-citation xmlns:xlink="http://www.w3.org/1999/xlink" xlink:type="simple"><person-group><name name-style="western"><surname>Butler</surname><given-names>AG</given-names></name></person-group> (<year>1867</year>) <article-title>A monograph of the genus <italic><tp:taxon-name><tp:taxon-name-part taxon-name-part-type="genus">Euptychia</tp:taxon-name-part></tp:taxon-name></italic>, a numerous race of butterflies belonging to the family <tp:taxon-name><tp:taxon-name-part taxon-name-part-type="family">Satyridae</tp:taxon-name-part></tp:taxon-name>; with descriptions of sixty species new to science, and notes to their affinities, etc.</article-title><source>Proceedings of the Zoological Society of London</source><volume>1866</volume>: <fpage>458</fpage>–<lpage>504</lpage>.</mixed-citation></ref><ref id="B42"><mixed-citation xmlns:xlink="http://www.w3.org/1999/xlink" xlink:type="simple"><person-group><name name-style="western"><surname>Kirby</surname><given-names>WF</given-names></name></person-group> (<year>1871</year>) <source>A Synonymic Catalogue of Diurnal <tp:taxon-name><tp:taxon-name-part taxon-name-part-type="order">Lepidoptera</tp:taxon-name-part></tp:taxon-name>.</source><publisher-name>John Van Voorst</publisher-name>, <publisher-loc>London</publisher-loc>, <size units="page">690 pp</size>.</mixed-citation></ref><ref id="B11"><mixed-citation xmlns:xlink="http://www.w3.org/1999/xlink" xlink:type="simple"><person-group><name name-style="western"><surname>Butler</surname><given-names>AG</given-names></name></person-group> (<year>1877</year>) <article-title>On new species of the genus <italic><tp:taxon-name><tp:taxon-name-part taxon-name-part-type="genus">Euptychia</tp:taxon-name-part></tp:taxon-name></italic>, with a tabular view of those hitherto recorded.</article-title><source>Journal of the Linnean Society of London (Zoology)</source><volume>13</volume>(<issue>67</issue>): <fpage>116</fpage>–<lpage>128</lpage>. <ext-link xlink:type="simple" ext-link-type="doi" xlink:href="10.1111/j.1096-3642.1877.tb02375.x">https://doi.org/10.1111/j.1096-3642.1877.tb02375.x</ext-link></mixed-citation></ref><ref id="B34"><mixed-citation xmlns:xlink="http://www.w3.org/1999/xlink" xlink:type="simple"><person-group><name name-style="western"><surname>Godman</surname><given-names>FD</given-names></name><name name-style="western"><surname>Salvin</surname><given-names>O</given-names></name></person-group> (<year>1880–1881</year>) Biologia Centrali-Americana. <tp:taxon-name><tp:taxon-name-part taxon-name-part-type="class">Insecta</tp:taxon-name-part></tp:taxon-name>. <tp:taxon-name><tp:taxon-name-part taxon-name-part-type="order">Lepidoptera</tp:taxon-name-part></tp:taxon-name><tp:taxon-name><tp:taxon-name-part taxon-name-part-type="suborder">Rhopalocera</tp:taxon-name-part></tp:taxon-name>. Dulau &amp; Co., Bernard Quaritch (London) 1(1): 1–32, pls 1, 2 [September 1879], 1(2) [November 1879]: 33–56; 1(3)[February 1880]: 57–72; 1(6)[August 1880]: 73–88; 1(9)[February 1881]: 89–96.</mixed-citation></ref><ref id="B69"><mixed-citation xmlns:xlink="http://www.w3.org/1999/xlink" xlink:type="simple"><person-group><name name-style="western"><surname>Weymer</surname><given-names>G</given-names></name></person-group> (<year>1911</year>) <article-title>4. Familie: <tp:taxon-name><tp:taxon-name-part taxon-name-part-type="family">Satyridae</tp:taxon-name-part></tp:taxon-name>.</article-title> In: <person-group><name name-style="western"><surname>Seitz</surname><given-names>A</given-names></name></person-group> (<role>Ed.</role>) <issue-title>Die Gross-Schmetterlinge der Erde.A.</issue-title><source>Kernen (Stuttgart)</source><volume>5</volume>: <fpage>173</fpage>–<lpage>192</lpage>.</mixed-citation></ref><ref id="B63"><mixed-citation xmlns:xlink="http://www.w3.org/1999/xlink" xlink:type="simple"><person-group><name name-style="western"><surname>Riley</surname><given-names>ND</given-names></name><name name-style="western"><surname>Gabriel</surname><given-names>AG</given-names></name></person-group> (<year>1924</year>) <source>Catalogue of the Type Specimens of <tp:taxon-name><tp:taxon-name-part taxon-name-part-type="order">Lepidoptera</tp:taxon-name-part></tp:taxon-name><tp:taxon-name><tp:taxon-name-part taxon-name-part-type="suborder">Rhopalocera</tp:taxon-name-part></tp:taxon-name> in the British Museum. Part I. <tp:taxon-name><tp:taxon-name-part taxon-name-part-type="family">Satyridae</tp:taxon-name-part></tp:taxon-name>.</source><publisher-name>Oxford University Press</publisher-name>, <publisher-loc>London</publisher-loc>, <size units="page">62 pp</size>. <ext-link xlink:type="simple" ext-link-type="doi" xlink:href="10.5962/bhl.title.118835">https://doi.org/10.5962/bhl.title.118835</ext-link></mixed-citation></ref><ref id="B32"><mixed-citation xmlns:xlink="http://www.w3.org/1999/xlink" xlink:type="simple"><person-group><name name-style="western"><surname>Gaede</surname><given-names>M</given-names></name></person-group> (<year>1931</year>) Familia <tp:taxon-name><tp:taxon-name-part taxon-name-part-type="family">Satyridae</tp:taxon-name-part></tp:taxon-name>. Lepidopterorum Catalogus, 1–320 [Vol. 43]; 321–544 [Vol. 46]; 545–759 [Vol. 48].</mixed-citation></ref><ref id="B15"><mixed-citation xmlns:xlink="http://www.w3.org/1999/xlink" xlink:type="simple"><person-group><name name-style="western"><surname>D’Abrera</surname><given-names>BL</given-names></name></person-group> (<year>1988</year>) Butterflies of the Neotropical Region. Part V. <tp:taxon-name><tp:taxon-name-part taxon-name-part-type="family">Nymphalidae</tp:taxon-name-part></tp:taxon-name> (Conc.) and <tp:taxon-name><tp:taxon-name-part taxon-name-part-type="family">Satyridae</tp:taxon-name-part></tp:taxon-name>. Hill House, Black Rock, Victoria, 679–877.</mixed-citation></ref><ref id="B28"><mixed-citation xmlns:xlink="http://www.w3.org/1999/xlink" xlink:type="simple"><person-group><name name-style="western"><surname>Forster</surname><given-names>W</given-names></name></person-group> (<year>1964</year>) <article-title>Beitrage zur Kenntnis der Insektenfauna Boliviens XIX <tp:taxon-name><tp:taxon-name-part taxon-name-part-type="order">Lepidoptera</tp:taxon-name-part></tp:taxon-name> III. <tp:taxon-name><tp:taxon-name-part taxon-name-part-type="family">Satyridae</tp:taxon-name-part></tp:taxon-name>.</article-title><source>Veröffentlichungen der zoologischen, Staatssammlung München</source><volume>8</volume>: <fpage>51</fpage>–<lpage>188</lpage>.</mixed-citation></ref><ref id="B43"><mixed-citation xmlns:xlink="http://www.w3.org/1999/xlink" xlink:type="simple"><person-group><name name-style="western"><surname>Lamas</surname><given-names>G</given-names></name></person-group> (<year>2004</year>) <article-title><tp:taxon-name><tp:taxon-name-part taxon-name-part-type="family">Nymphalidae</tp:taxon-name-part></tp:taxon-name>. <tp:taxon-name><tp:taxon-name-part taxon-name-part-type="subfamily">Satyrinae</tp:taxon-name-part></tp:taxon-name>. Tribe <tp:taxon-name><tp:taxon-name-part taxon-name-part-type="tribe">Satyrini</tp:taxon-name-part></tp:taxon-name>. Subtribe <tp:taxon-name><tp:taxon-name-part taxon-name-part-type="subtribe">Euptychiina</tp:taxon-name-part></tp:taxon-name>.</article-title> In: <person-group><name name-style="western"><surname>Lamas</surname><given-names>G</given-names></name></person-group> (<role>Ed.</role>) <issue-title>Checklist: part 4A.</issue-title><source><tp:taxon-name><tp:taxon-name-part taxon-name-part-type="superfamily">Hesperioidea</tp:taxon-name-part></tp:taxon-name> – <tp:taxon-name><tp:taxon-name-part taxon-name-part-type="superfamily">Papilionoidea</tp:taxon-name-part></tp:taxon-name>. In: Heppner JB (Ed.) Atlas of Neotropical <tp:taxon-name><tp:taxon-name-part taxon-name-part-type="order">Lepidoptera</tp:taxon-name-part></tp:taxon-name>. Volume 5A. Association for Tropical <tp:taxon-name><tp:taxon-name-part taxon-name-part-type="order">Lepidoptera</tp:taxon-name-part></tp:taxon-name>/Scientific Publishers, Gainesville</source>, <fpage>217</fpage>–<lpage>223</lpage>.</mixed-citation></ref><ref id="B68"><mixed-citation xmlns:xlink="http://www.w3.org/1999/xlink" xlink:type="simple"><person-group><name name-style="western"><surname>Warren</surname><given-names>AD</given-names></name><name name-style="western"><surname>Davis</surname><given-names>KJ</given-names></name><name name-style="western"><surname>Stangeland</surname><given-names>EM</given-names></name><name name-style="western"><surname>Pelham</surname><given-names>JP</given-names></name><name name-style="western"><surname>Grishin</surname><given-names>NV</given-names></name></person-group> (<year>2018</year>) Illustrated Lists of American Butterflies. <ext-link xlink:type="simple" ext-link-type="uri" xlink:href="http://www.butterfliesofamerica.com">http://www.butterfliesofamerica.com</ext-link> [2018-11-1]</mixed-citation></ref></ref-list></tp:taxon-treatment>
