# Supplementary material for: A revision of the new genus Amiga Nakahara, Willmott & Espeland, gen. n., described for Papilioarnaca Fabricius, 1776 (Lepidoptera, Nymphalidae, Satyrinae)
Source: Zookeys. 2019 Jan 31;(821):85–152. doi: 10.3897/zookeys.821.31782 (PMC6367311; doi:10.3897/zookeys.821.31782)
Supplement: XML Treatment for Amiga arnaca indianacristoi [file zookeys.821.31782-treatment5.xml]

<!DOCTYPE tp:taxon-treatment
  PUBLIC "-//TaxonX//DTD Taxonomic Treatment Publishing DTD v0 20100105//EN" "tax-treatment-NSO.dtd">
<tp:taxon-treatment xmlns:tp="http://www.plazi.org/taxpub"><tp:treatment-meta><kwd-group><label>Taxon classification</label><kwd><named-content xmlns:xlink="http://www.w3.org/1999/xlink" content-type="kingdom">Animalia</named-content></kwd><kwd><named-content xmlns:xlink="http://www.w3.org/1999/xlink" content-type="order">Nymphalidae</named-content></kwd><kwd><named-content xmlns:xlink="http://www.w3.org/1999/xlink" content-type="family">Nymphalidae</named-content></kwd></kwd-group><mixed-citation publication-type="journal"><person-group><name><surname>Nakahara</surname><given-names>Shinichi</given-names></name><name><surname>Lamas</surname><given-names>Gerardo</given-names></name><name><surname>Tyler</surname><given-names>Stephanie</given-names></name><name><surname>Marín</surname><given-names>Mario Alejandro</given-names></name><name><surname>Huertas</surname><given-names>Blanca</given-names></name><name><surname>Willmott</surname><given-names>Keith R.</given-names></name><name><surname>Mielke</surname><given-names>Olaf H. H.</given-names></name><name><surname>Espeland</surname><given-names>Marianne</given-names></name></person-group><article-title>A revision of the new genus <italic><tp:taxon-name><tp:taxon-name-part taxon-name-part-type="genus" reg="Amiga">Amiga</tp:taxon-name-part></tp:taxon-name></italic> Nakahara, Willmott &amp; Espeland, gen. n., described for <italic><tp:taxon-name><tp:taxon-name-part taxon-name-part-type="genus" reg="Papilio">Papilio</tp:taxon-name-part><tp:taxon-name-part taxon-name-part-type="species" reg="arnaca">arnaca</tp:taxon-name-part></tp:taxon-name></italic> Fabricius, 1776 (<tp:taxon-name><tp:taxon-name-part taxon-name-part-type="order">Lepidoptera</tp:taxon-name-part></tp:taxon-name>, <tp:taxon-name><tp:taxon-name-part taxon-name-part-type="family">Nymphalidae</tp:taxon-name-part></tp:taxon-name>, <tp:taxon-name><tp:taxon-name-part taxon-name-part-type="subfamily">Satyrinae</tp:taxon-name-part></tp:taxon-name>)</article-title><source>Zookeys</source><day>31</day><month>1</month><year>2019</year><volume>2019</volume><issue>821</issue><fpage>85</fpage><lpage>152</lpage><pub-id pub-id-type="doi">10.3897/zookeys.821.31782</pub-id></mixed-citation></tp:treatment-meta><tp:nomenclature><tp:taxon-name>
            <tp:taxon-name-part taxon-name-part-type="genus" reg="Amiga">Amiga</tp:taxon-name-part>
            <tp:taxon-name-part taxon-name-part-type="species" reg="arnaca">arnaca</tp:taxon-name-part>
            <tp:taxon-name-part taxon-name-part-type="subspecies" reg="indianacristoi">indianacristoi</tp:taxon-name-part>
            <object-id xmlns:xlink="http://www.w3.org/1999/xlink" content-type="zoobank" xlink:type="simple">http://zoobank.org/E2CB94D6-ED44-498C-BD23-313D5139601F</object-id>
          </tp:taxon-name><tp:taxon-authority>Nakahara &amp; Marín</tp:taxon-authority><tp:taxon-status xmlns:xlink="http://www.w3.org/1999/xlink" xlink:type="simple">subsp. n.</tp:taxon-status><xref ref-type="fig" rid="F2">Figs 2o, p</xref><xref ref-type="fig" rid="F6">, 6</xref><xref ref-type="fig" rid="F7">, 7</xref><!--PageBreak  --></tp:nomenclature><tp:treatment-sec sec-type="description" id="SECID0E5MEK"><title>Description and diagnosis.</title><p><bold>MALE</bold>: forewing length 18.5–21 mm (<italic>n</italic> = 6): Differs from the nominotypical subspecies in the following respects: dorsal hindwing bluish lilac reflection restricted to posterior one-thirds of hindwing and not extending into discal cell; ventral ground color appearing somewhat paler; discal band, postdiscal band, submarginal band on ventral forewing and ventral hindwing narrower; feeble pearly reflection on the ventral forewing (distal side of postdiscal band) absent or insignificant.</p><p><bold>FEMALE</bold>: forewing length 20–22 mm (<italic>n</italic> = 3): Differs from the nominotypical subspecies by the characters provided for the male, except for the first DHW character.</p></tp:treatment-sec><tp:treatment-sec sec-type="variation" id="SECID0EONEK"><title>Variation.</title><p>The area of the dorsal hindwing bluish-lilac reflection is variable, restricted only to the distal side of cells Cu<sub>1</sub> and Cu<sub>2</sub> in some specimens, whereas extending up to the area around M<sub>3</sub> in some specimens. One female (<abbrev xmlns:xlink="http://www.w3.org/1999/xlink" content-type="institution" xlink:title="McGuire Center for Lepidoptera and Biodiversity, Florida Museum of Natural History, University of Florida, Gainesville, USA" id="ABBRID0E1NEK" xlink:type="simple">FLMNH</abbrev>-MGCL 1036235) lacks the dorsal hindwing bluish-lilac reflection, while it is present in three other females (<abbrev xmlns:xlink="http://www.w3.org/1999/xlink" content-type="institution" xlink:title="McGuire Center for Lepidoptera and Biodiversity, Florida Museum of Natural History, University of Florida, Gainesville, USA" id="ABBRID0E6NEK" xlink:type="simple">FLMNH</abbrev>-MGCL-264685, 1036240, 1036239).</p></tp:treatment-sec><tp:treatment-sec sec-type="Types" id="SECID0EEOEK"><title>Types.</title><p><bold>HOLOTYPE</bold> ♂: // VENEZUELA: CARABOBO Hda. María Teresa (IAN), W of Las Trincheras 400 m, moist forest 28.vii.1981 Lee D. Miller, sta. VE16 // Allyn Museum Acc. 1981-23 // <abbrev xmlns:xlink="http://www.w3.org/1999/xlink" content-type="institution" xlink:title="McGuire Center for Lepidoptera and Biodiversity, Florida Museum of Natural History, University of Florida, Gainesville, USA" id="ABBRID0EMOEK" xlink:type="simple">FLMNH</abbrev>-MGCL Specimen 264660 // (<abbrev xmlns:xlink="http://www.w3.org/1999/xlink" content-type="institution" xlink:title="McGuire Center for Lepidoptera and Biodiversity, Florida Museum of Natural History, University of Florida, Gainesville, USA" id="ABBRID0EROEK" xlink:type="simple">FLMNH</abbrev>).</p><p><bold>PARATYPES</bold> (15 ♂, 4♀): <bold>Venezuela</bold>: <italic>Aragua</italic>: Rancho Grande Biological Station, [<named-content xmlns:xlink="http://www.w3.org/1999/xlink" content-type="dwc:verbatimCoordinates" xlink:type="simple"><named-content content-type="geo-json" specific-use="{&#34;type&#34;:&#34;Point&#34;,&#34;coordinates&#34;:[-67.684167,10.349444]}" id="NCID0EBPEK" xlink:type="simple">10°20'58"N,67°41'3"W</named-content></named-content>], 1100 m, (Heppner, J. B.), Jul 1981, 1 ♀ [<abbrev xmlns:xlink="http://www.w3.org/1999/xlink" content-type="institution" xlink:title="McGuire Center for Lepidoptera and Biodiversity, Florida Museum of Natural History, University of Florida, Gainesville, USA" id="ABBRID0EGPEK" xlink:type="simple">FLMNH</abbrev>-MGCL-1036240], (<abbrev xmlns:xlink="http://www.w3.org/1999/xlink" content-type="institution" xlink:title="McGuire Center for Lepidoptera and Biodiversity, Florida Museum of Natural History, University of Florida, Gainesville, USA" id="ABBRID0ELPEK" xlink:type="simple">FLMNH</abbrev>); km 22 Maracay–Ocumaré rd., Rancho Grande, 1100–1200 m, (Lichy, R.), 2 Aug 1943, 1 ♂ [<abbrev xmlns:xlink="http://www.w3.org/1999/xlink" content-type="institution" xlink:title="McGuire Center for Lepidoptera and Biodiversity, Florida Museum of Natural History, University of Florida, Gainesville, USA" id="ABBRID0EQPEK" xlink:type="simple">FLMNH</abbrev>-MGCL-262940], (<abbrev xmlns:xlink="http://www.w3.org/1999/xlink" content-type="institution" xlink:title="McGuire Center for Lepidoptera and Biodiversity, Florida Museum of Natural History, University of Florida, Gainesville, USA" id="ABBRID0EVPEK" xlink:type="simple">FLMNH</abbrev>); Maracay, Pozo del Diablo, [<named-content xmlns:xlink="http://www.w3.org/1999/xlink" content-type="dwc:verbatimCoordinates" xlink:type="simple"><named-content content-type="geo-json" specific-use="{&#34;type&#34;:&#34;Point&#34;,&#34;coordinates&#34;:[-67.616667,10.283333]}" id="NCID0E4PEK" xlink:type="simple">10°17'N,67°37'W</named-content></named-content>], 420–440 m, (Miller, L. D.), 22 Jul 1981, 1 ♂ [<abbrev xmlns:xlink="http://www.w3.org/1999/xlink" content-type="institution" xlink:title="McGuire Center for Lepidoptera and Biodiversity, Florida Museum of Natural History, University of Florida, Gainesville, USA" id="ABBRID0ECQEK" xlink:type="simple">FLMNH</abbrev>-MGCL-264654], 1 ♂ [<abbrev xmlns:xlink="http://www.w3.org/1999/xlink" content-type="institution" xlink:title="McGuire Center for Lepidoptera and Biodiversity, Florida Museum of Natural History, University of Florida, Gainesville, USA" id="ABBRID0EHQEK" xlink:type="simple">FLMNH</abbrev>-MGCL-264656], (<abbrev xmlns:xlink="http://www.w3.org/1999/xlink" content-type="institution" xlink:title="McGuire Center for Lepidoptera and Biodiversity, Florida Museum of Natural History, University of Florida, Gainesville, USA" id="ABBRID0EMQEK" xlink:type="simple">FLMNH</abbrev>), 27 Jul 1981, 1 ♂ [<abbrev xmlns:xlink="http://www.w3.org/1999/xlink" content-type="institution" xlink:title="McGuire Center for Lepidoptera and Biodiversity, Florida Museum of Natural History, University of Florida, Gainesville, USA" id="ABBRID0ERQEK" xlink:type="simple">FLMNH</abbrev>-MGCL-264655], (<abbrev xmlns:xlink="http://www.w3.org/1999/xlink" content-type="institution" xlink:title="McGuire Center for Lepidoptera and Biodiversity, Florida Museum of Natural History, University of Florida, Gainesville, USA" id="ABBRID0EWQEK" xlink:type="simple">FLMNH</abbrev>); Maracay–Ocumare hwy., 1100–1200 m, (Lichy, R.), 4 Sept 1942, 1 ♀ [<abbrev xmlns:xlink="http://www.w3.org/1999/xlink" content-type="institution" xlink:title="McGuire Center for Lepidoptera and Biodiversity, Florida Museum of Natural History, University of Florida, Gainesville, USA" id="ABBRID0E2QEK" xlink:type="simple">FLMNH</abbrev>-MGCL-1036235], (<abbrev xmlns:xlink="http://www.w3.org/1999/xlink" content-type="institution" xlink:title="McGuire Center for Lepidoptera and Biodiversity, Florida Museum of Natural History, University of Florida, Gainesville, USA" id="ABBRID0EAREK" xlink:type="simple">FLMNH</abbrev>); <italic>Carabobo</italic>: nr. Puerto Cabello, San Esteban, [<named-content xmlns:xlink="http://www.w3.org/1999/xlink" content-type="dwc:verbatimCoordinates" xlink:type="simple"><named-content content-type="geo-json" specific-use="{&#34;type&#34;:&#34;Point&#34;,&#34;coordinates&#34;:[-68.016667,10.433333]}" id="NCID0EKREK" xlink:type="simple">10°26'N,68°1'W</named-content></named-content>], (Hahnel de Sagan), 1<sup>er</sup> trimestre 1877, 1 ♀ [BMNH(E)#1420075], (<abbrev xmlns:xlink="http://www.w3.org/1999/xlink" content-type="institution" xlink:title="Natural History Museum, London, UK (formerly BMNH)" id="ABBRID0ERREK" xlink:type="simple">NHMUK</abbrev>), Jun, Jul 1877, 1 ♂ [BMNH(E)#1420068], 1 ♂ [BMNH(E)#1420069], (<abbrev xmlns:xlink="http://www.w3.org/1999/xlink" content-type="institution" xlink:title="Natural History Museum, London, UK (formerly BMNH)" id="ABBRID0EWREK" xlink:type="simple">NHMUK</abbrev>); Yuma, [<named-content xmlns:xlink="http://www.w3.org/1999/xlink" content-type="dwc:verbatimCoordinates" xlink:type="simple"><named-content content-type="geo-json" specific-use="{&#34;type&#34;:&#34;Point&#34;,&#34;coordinates&#34;:[-67.700000,10.100000]}" id="NCID0E5REK" xlink:type="simple">10°6'N,67°42'W</named-content></named-content>], 550 m, (Miller, L. D.), 16 Dec 1981, 1 ♂ [<abbrev xmlns:xlink="http://www.w3.org/1999/xlink" content-type="institution" xlink:title="McGuire Center for Lepidoptera and Biodiversity, Florida Museum of Natural History, University of Florida, Gainesville, USA" id="ABBRID0EDSEK" xlink:type="simple">FLMNH</abbrev>-MGCL-1036241], 1 ♀ [<abbrev xmlns:xlink="http://www.w3.org/1999/xlink" content-type="institution" xlink:title="McGuire Center for Lepidoptera and Biodiversity, Florida Museum of Natural History, University of Florida, Gainesville, USA" id="ABBRID0EISEK" xlink:type="simple">FLMNH</abbrev>-MGCL-1036239], (<abbrev xmlns:xlink="http://www.w3.org/1999/xlink" content-type="institution" xlink:title="McGuire Center for Lepidoptera and Biodiversity, Florida Museum of Natural History, University of Florida, Gainesville, USA" id="ABBRID0ENSEK" xlink:type="simple">FLMNH</abbrev>); <italic>Cojedes</italic>: El Baul, Hato <!--PageBreak -->Pinero, (Brenner, J.), Feb 1968, 1 ♂ [<abbrev xmlns:xlink="http://www.w3.org/1999/xlink" content-type="institution" xlink:title="McGuire Center for Lepidoptera and Biodiversity, Florida Museum of Natural History, University of Florida, Gainesville, USA" id="ABBRID0EWSEK" xlink:type="simple">FLMNH</abbrev>-MGCL-1036242], (<abbrev xmlns:xlink="http://www.w3.org/1999/xlink" content-type="institution" xlink:title="McGuire Center for Lepidoptera and Biodiversity, Florida Museum of Natural History, University of Florida, Gainesville, USA" id="ABBRID0E2SEK" xlink:type="simple">FLMNH</abbrev>); <italic>Distrito Federal</italic>: Caracas, [<named-content xmlns:xlink="http://www.w3.org/1999/xlink" content-type="dwc:verbatimCoordinates" xlink:type="simple"><named-content content-type="geo-json" specific-use="{&#34;type&#34;:&#34;Point&#34;,&#34;coordinates&#34;:[-66.916667,10.500000]}" id="NCID0EFTEK" xlink:type="simple">10°30'N,66°55'W</named-content></named-content>], 1200 m, (Forster, W.), 29 Jun 1954, 1 ♂, (<abbrev xmlns:xlink="http://www.w3.org/1999/xlink" content-type="institution" xlink:title="Zoologische Staatssammlung München, Munich, Germany" id="ABBRID0EKTEK" xlink:type="simple">ZSM</abbrev>); <italic>Miranda</italic>: 10 miles S of Caracas, [<named-content xmlns:xlink="http://www.w3.org/1999/xlink" content-type="dwc:verbatimCoordinates" xlink:type="simple"><named-content content-type="geo-json" specific-use="{&#34;type&#34;:&#34;Point&#34;,&#34;coordinates&#34;:[-66.890556,10.396111]}" id="NCID0EUTEK" xlink:type="simple">10°23'46"N,66°53'26"W</named-content></named-content>], 1311 m, 30 Mar 1970, 1 ♂ [woods], (<abbrev xmlns:xlink="http://www.w3.org/1999/xlink" content-type="institution" xlink:title="National Museum of Natural History, Smithsonian Institution, Washington, DC, USA" id="ABBRID0EZTEK" xlink:type="simple">USNM</abbrev>); [Caracas], Macizo Naiguatá, 720–800 m, (Lichy, R.), 6 Dec 1942, 1 ♂ [<abbrev xmlns:xlink="http://www.w3.org/1999/xlink" content-type="institution" xlink:title="McGuire Center for Lepidoptera and Biodiversity, Florida Museum of Natural History, University of Florida, Gainesville, USA" id="ABBRID0E5TEK" xlink:type="simple">FLMNH</abbrev>-MGCL-262941], (<abbrev xmlns:xlink="http://www.w3.org/1999/xlink" content-type="institution" xlink:title="McGuire Center for Lepidoptera and Biodiversity, Florida Museum of Natural History, University of Florida, Gainesville, USA" id="ABBRID0EDUEK" xlink:type="simple">FLMNH</abbrev>); Massif du Naiguatá, (Lichy, R.), 5 Jul 1945, 1 ♂ [<abbrev xmlns:xlink="http://www.w3.org/1999/xlink" content-type="institution" xlink:title="McGuire Center for Lepidoptera and Biodiversity, Florida Museum of Natural History, University of Florida, Gainesville, USA" id="ABBRID0EIUEK" xlink:type="simple">FLMNH</abbrev>-MGCL-264683], (<abbrev xmlns:xlink="http://www.w3.org/1999/xlink" content-type="institution" xlink:title="McGuire Center for Lepidoptera and Biodiversity, Florida Museum of Natural History, University of Florida, Gainesville, USA" id="ABBRID0ENUEK" xlink:type="simple">FLMNH</abbrev>); mist forest 20 km SE Caracas, [<named-content xmlns:xlink="http://www.w3.org/1999/xlink" content-type="dwc:verbatimCoordinates" xlink:type="simple"><named-content content-type="geo-json" specific-use="{&#34;type&#34;:&#34;Point&#34;,&#34;coordinates&#34;:[-66.771667,10.356667]}" id="NCID0EVUEK" xlink:type="simple">10°21'24"N,66°46'18"W</named-content></named-content>], 500–750 m, (Miller, L. D. &amp; J. Y., Dukes, D.), 1 Sep 1990, 1 ♂ [<abbrev xmlns:xlink="http://www.w3.org/1999/xlink" content-type="institution" xlink:title="McGuire Center for Lepidoptera and Biodiversity, Florida Museum of Natural History, University of Florida, Gainesville, USA" id="ABBRID0E1UEK" xlink:type="simple">FLMNH</abbrev>-MGCL-264657], 1 ♂ [<abbrev xmlns:xlink="http://www.w3.org/1999/xlink" content-type="institution" xlink:title="McGuire Center for Lepidoptera and Biodiversity, Florida Museum of Natural History, University of Florida, Gainesville, USA" id="ABBRID0E6UEK" xlink:type="simple">FLMNH</abbrev>-MGCL-264659], (<abbrev xmlns:xlink="http://www.w3.org/1999/xlink" content-type="institution" xlink:title="McGuire Center for Lepidoptera and Biodiversity, Florida Museum of Natural History, University of Florida, Gainesville, USA" id="ABBRID0EEVEK" xlink:type="simple">FLMNH</abbrev>); Río Chacaito, [<named-content xmlns:xlink="http://www.w3.org/1999/xlink" content-type="dwc:verbatimCoordinates" xlink:type="simple"><named-content content-type="geo-json" specific-use="{&#34;type&#34;:&#34;Point&#34;,&#34;coordinates&#34;:[-66.916667,10.416667]}" id="NCID0EMVEK" xlink:type="simple">10°25'N,66°55'W</named-content></named-content>], 980–1080 m, (Lichy, R.), 12 Sep 1936, 1 ♂ [<abbrev xmlns:xlink="http://www.w3.org/1999/xlink" content-type="institution" xlink:title="McGuire Center for Lepidoptera and Biodiversity, Florida Museum of Natural History, University of Florida, Gainesville, USA" id="ABBRID0ERVEK" xlink:type="simple">FLMNH</abbrev>-MGCL-264658], (<abbrev xmlns:xlink="http://www.w3.org/1999/xlink" content-type="institution" xlink:title="McGuire Center for Lepidoptera and Biodiversity, Florida Museum of Natural History, University of Florida, Gainesville, USA" id="ABBRID0EWVEK" xlink:type="simple">FLMNH</abbrev>).</p></tp:treatment-sec><tp:treatment-sec sec-type="etymology" id="SECID0E2VEK"><title>Etymology.</title><p>This new species-group name is proposed in recognition of our friend and colleague, Indiana Cristóbal Ríos-Málaver, known as “Indiana Cristo”, who studied the butterflies of the area where this taxon occurs. Indiana Cristo has contributed to Neotropical lepidopterology in various ways, especially through social media, where he is bringing lepidopterology to the public. This species-group name is treated as a latinized masculine noun in the genitive case.</p></tp:treatment-sec><tp:treatment-sec sec-type="distribution" id="SECID0EAWEK"><title>Distribution</title><p>(Fig. <xref ref-type="fig" rid="F6">6</xref>). This taxon occurs in the Venezuelan Cordillera de la Costa and northwestern Cordillera de Mérida, and possibly also into the Serranía de Perijá.</p><!--PageBreak  --></tp:treatment-sec><tp:treatment-sec sec-type="remarks" id="SECID0ELWEK"><title>Remarks.</title><p>We have examined a single specimen from Monagas, Venezuela (<abbrev xmlns:xlink="http://www.w3.org/1999/xlink" content-type="institution" xlink:title="McGuire Center for Lepidoptera and Biodiversity, Florida Museum of Natural History, University of Florida, Gainesville, USA" id="ABBRID0ERWEK" xlink:type="simple">FLMNH</abbrev>-MGCL-264682), with a phenotype that corresponds to this subspecies. Thus, this taxon’s range may extend further east than that indicated above. However, given that we have examined only a single specimen from the area, combined with the fact that specimens from the island of Trinidad, whose butterfly fauna has strong biogeographic affinities with Monagas (e.g., <xref ref-type="bibr" rid="B54">Neild 1996</xref>), clearly represent the nominotypical subspecies, there still remains the possibility of this specimen being mislabeled.</p><fig id="F7" position="float" orientation="portrait"><label>Figure 7.</label><caption><p><italic><tp:taxon-name><tp:taxon-name-part taxon-name-part-type="genus" reg="Amiga">Amiga</tp:taxon-name-part><tp:taxon-name-part taxon-name-part-type="species" reg="arnaca">arnaca</tp:taxon-name-part><tp:taxon-name-part taxon-name-part-type="subspecies" reg="indianacristoi">indianacristoi</tp:taxon-name-part></tp:taxon-name></italic> ssp. n. in nature, Altos de Pipe, Miranda, Venezuela (photographed by Indiana Cristóbal Ríos-Málaver, on 11 September 2011).</p></caption><graphic xmlns:xlink="http://www.w3.org/1999/xlink" xlink:href="zookeys-821-085-g007.jpg" position="float" orientation="portrait" xlink:type="simple" id="oo_261098.jpg"/></fig></tp:treatment-sec><tp:treatment-sec><!--Section generated to contain objects referenced in tp:taxon-treatment.--><fig id="F2" position="float" orientation="portrait"><label>Figure 2.</label><caption><p><italic><tp:taxon-name><tp:taxon-name-part taxon-name-part-type="genus" reg="Amiga">Amiga</tp:taxon-name-part><tp:taxon-name-part taxon-name-part-type="species" reg="arnaca">arnaca</tp:taxon-name-part></tp:taxon-name></italic> spp. specimens spanning its range (dorsal on left, ventral on right): <bold>a</bold> nominotypical subspecies from Suriname, neotype male (<abbrev xmlns:xlink="http://www.w3.org/1999/xlink" content-type="institution" xlink:title="National Museum of Natural History, Smithsonian Institution, Washington, DC, USA" id="ABBRID0EI4CK" xlink:type="simple">USNM</abbrev>) <bold>b</bold> nominotypical subspecies from Guyana, female (<abbrev xmlns:xlink="http://www.w3.org/1999/xlink" content-type="institution" xlink:title="McGuire Center for Lepidoptera and Biodiversity, Florida Museum of Natural History, University of Florida, Gainesville, USA" id="ABBRID0EP4CK" xlink:type="simple">FLMNH</abbrev>-MGCL 263373) <bold>c</bold> nominotypical subspecies from E Ecuador, male (<abbrev xmlns:xlink="http://www.w3.org/1999/xlink" content-type="institution" xlink:title="McGuire Center for Lepidoptera and Biodiversity, Florida Museum of Natural History, University of Florida, Gainesville, USA" id="ABBRID0EW4CK" xlink:type="simple">FLMNH</abbrev>-MGCL 257121) <bold>d</bold> nominotypical subspecies from Peru, female (<abbrev xmlns:xlink="http://www.w3.org/1999/xlink" content-type="institution" xlink:title="McGuire Center for Lepidoptera and Biodiversity, Florida Museum of Natural History, University of Florida, Gainesville, USA" id="ABBRID0E44CK" xlink:type="simple">FLMNH</abbrev>-MGCL 262953); <bold>e</bold> nominotypical subspecies from N Brazil, male (<abbrev xmlns:xlink="http://www.w3.org/1999/xlink" content-type="institution" xlink:title="McGuire Center for Lepidoptera and Biodiversity, Florida Museum of Natural History, University of Florida, Gainesville, USA" id="ABBRID0EE5CK" xlink:type="simple">FLMNH</abbrev>-MGCL1036223) <bold>f</bold> Nominotypical subspecies from N Brazil, female (<abbrev xmlns:xlink="http://www.w3.org/1999/xlink" content-type="institution" xlink:title="McGuire Center for Lepidoptera and Biodiversity, Florida Museum of Natural History, University of Florida, Gainesville, USA" id="ABBRID0EL5CK" xlink:type="simple">FLMNH</abbrev>-MGCL 207984) <bold>g</bold> Nominotypical subspecies from SE Brazil, male (<abbrev xmlns:xlink="http://www.w3.org/1999/xlink" content-type="institution" xlink:title="McGuire Center for Lepidoptera and Biodiversity, Florida Museum of Natural History, University of Florida, Gainesville, USA" id="ABBRID0ES5CK" xlink:type="simple">FLMNH</abbrev>-MGCL 1036213); <bold>h</bold> nominotypical subspecies from SE Brazil, female (<abbrev xmlns:xlink="http://www.w3.org/1999/xlink" content-type="institution" xlink:title="McGuire Center for Lepidoptera and Biodiversity, Florida Museum of Natural History, University of Florida, Gainesville, USA" id="ABBRID0EZ5CK" xlink:type="simple">FLMNH</abbrev>-MGCL 1036218) <bold>i</bold><italic><tp:taxon-name><tp:taxon-name-part taxon-name-part-type="genus" reg="Amiga">A.</tp:taxon-name-part><tp:taxon-name-part taxon-name-part-type="species" reg="arnaca">arnaca</tp:taxon-name-part><tp:taxon-name-part taxon-name-part-type="subspecies" reg="adela">adela</tp:taxon-name-part></tp:taxon-name></italic> from Costa Rica, male (<abbrev xmlns:xlink="http://www.w3.org/1999/xlink" content-type="institution" xlink:title="McGuire Center for Lepidoptera and Biodiversity, Florida Museum of Natural History, University of Florida, Gainesville, USA" id="ABBRID0EP6CK" xlink:type="simple">FLMNH</abbrev>-MGCL 207991) <bold>j</bold><italic><tp:taxon-name><tp:taxon-name-part taxon-name-part-type="genus" reg="Amiga">A.</tp:taxon-name-part><tp:taxon-name-part taxon-name-part-type="species" reg="arnaca">arnaca</tp:taxon-name-part><tp:taxon-name-part taxon-name-part-type="subspecies" reg="adela">adela</tp:taxon-name-part></tp:taxon-name></italic> from Costa Rica, female (<abbrev xmlns:xlink="http://www.w3.org/1999/xlink" content-type="institution" xlink:title="McGuire Center for Lepidoptera and Biodiversity, Florida Museum of Natural History, University of Florida, Gainesville, USA" id="ABBRID0EFADK" xlink:type="simple">FLMNH</abbrev>-MGCL 207992) <bold>k</bold><italic><tp:taxon-name><tp:taxon-name-part taxon-name-part-type="genus" reg="Amiga">A.</tp:taxon-name-part><tp:taxon-name-part taxon-name-part-type="species" reg="arnaca">arnaca</tp:taxon-name-part><tp:taxon-name-part taxon-name-part-type="subspecies" reg="adela">adela</tp:taxon-name-part></tp:taxon-name></italic> from W Ecuador, holotype male (<abbrev xmlns:xlink="http://www.w3.org/1999/xlink" content-type="institution" xlink:title="McGuire Center for Lepidoptera and Biodiversity, Florida Museum of Natural History, University of Florida, Gainesville, USA" id="ABBRID0E2ADK" xlink:type="simple">FLMNH</abbrev>-MGCL 151127) <bold>l</bold><italic><tp:taxon-name><tp:taxon-name-part taxon-name-part-type="genus" reg="Amiga">A.</tp:taxon-name-part><tp:taxon-name-part taxon-name-part-type="species" reg="arnaca">arnaca</tp:taxon-name-part><tp:taxon-name-part taxon-name-part-type="subspecies" reg="adela">adela</tp:taxon-name-part></tp:taxon-name></italic> from W Ecuador, female (<abbrev xmlns:xlink="http://www.w3.org/1999/xlink" content-type="institution" xlink:title="McGuire Center for Lepidoptera and Biodiversity, Florida Museum of Natural History, University of Florida, Gainesville, USA" id="ABBRID0ERBDK" xlink:type="simple">FLMNH</abbrev>-MGCL 257087) <bold>m</bold><italic><tp:taxon-name><tp:taxon-name-part taxon-name-part-type="genus" reg="Amiga">A.</tp:taxon-name-part><tp:taxon-name-part taxon-name-part-type="species" reg="arnaca">arnaca</tp:taxon-name-part><tp:taxon-name-part taxon-name-part-type="subspecies" reg="sericeella">sericeella</tp:taxon-name-part></tp:taxon-name></italic>, male from Mexico (<abbrev xmlns:xlink="http://www.w3.org/1999/xlink" content-type="institution" xlink:title="McGuire Center for Lepidoptera and Biodiversity, Florida Museum of Natural History, University of Florida, Gainesville, USA" id="ABBRID0EHCDK" xlink:type="simple">FLMNH</abbrev>-MGCL 207900) <bold>n</bold><italic><tp:taxon-name><tp:taxon-name-part taxon-name-part-type="genus" reg="Amiga">A.</tp:taxon-name-part><tp:taxon-name-part taxon-name-part-type="species" reg="arnaca">arnaca</tp:taxon-name-part><tp:taxon-name-part taxon-name-part-type="subspecies" reg="sericeella">sericeella</tp:taxon-name-part></tp:taxon-name></italic> from Mexico, female (<abbrev xmlns:xlink="http://www.w3.org/1999/xlink" content-type="institution" xlink:title="McGuire Center for Lepidoptera and Biodiversity, Florida Museum of Natural History, University of Florida, Gainesville, USA" id="ABBRID0E4CDK" xlink:type="simple">FLMNH</abbrev>-MGCL 207896) <bold>o</bold><italic><tp:taxon-name><tp:taxon-name-part taxon-name-part-type="genus" reg="Amiga">A.</tp:taxon-name-part><tp:taxon-name-part taxon-name-part-type="species" reg="arnaca">arnaca</tp:taxon-name-part><tp:taxon-name-part taxon-name-part-type="subspecies" reg="indianacristoi">indianacristoi</tp:taxon-name-part></tp:taxon-name></italic> from NW Venezuela, paratype male (<abbrev xmlns:xlink="http://www.w3.org/1999/xlink" content-type="institution" xlink:title="McGuire Center for Lepidoptera and Biodiversity, Florida Museum of Natural History, University of Florida, Gainesville, USA" id="ABBRID0ETDDK" xlink:type="simple">FLMNH</abbrev>-MGCL 263107) <bold>p</bold><italic><tp:taxon-name><tp:taxon-name-part taxon-name-part-type="genus" reg="Amiga">A.</tp:taxon-name-part><tp:taxon-name-part taxon-name-part-type="species" reg="arnaca">arnaca</tp:taxon-name-part><tp:taxon-name-part taxon-name-part-type="subspecies" reg="indianacristoi">indianacristoi</tp:taxon-name-part></tp:taxon-name></italic> from N Venezuela, paratype female (<abbrev xmlns:xlink="http://www.w3.org/1999/xlink" content-type="institution" xlink:title="McGuire Center for Lepidoptera and Biodiversity, Florida Museum of Natural History, University of Florida, Gainesville, USA" id="ABBRID0EJEDK" xlink:type="simple">FLMNH</abbrev>-MGCL 1036235).</p></caption><graphic xmlns:xlink="http://www.w3.org/1999/xlink" xlink:href="zookeys-821-085-g002.jpg" position="float" orientation="portrait" xlink:type="simple" id="oo_261093.jpg"/></fig><fig id="F6" position="float" orientation="portrait"><label>Figure 6.</label><caption><p>Distribution map of <italic><tp:taxon-name><tp:taxon-name-part taxon-name-part-type="genus" reg="Amiga">Amiga</tp:taxon-name-part><tp:taxon-name-part taxon-name-part-type="species" reg="arnaca">arnaca</tp:taxon-name-part></tp:taxon-name></italic> ssp.</p></caption><graphic xmlns:xlink="http://www.w3.org/1999/xlink" xlink:href="zookeys-821-085-g006.jpg" position="float" orientation="portrait" xlink:type="simple" id="oo_261097.jpg"/></fig></tp:treatment-sec><ref-list><ref id="B54"><mixed-citation xmlns:xlink="http://www.w3.org/1999/xlink" xlink:type="simple"><person-group><name name-style="western"><surname>Neild</surname><given-names>AFE</given-names></name></person-group> (<year>1996</year>) <source>The Butterflies of Venezuela. Part 1: <tp:taxon-name><tp:taxon-name-part taxon-name-part-type="family">Nymphalidae</tp:taxon-name-part></tp:taxon-name> I (<tp:taxon-name><tp:taxon-name-part taxon-name-part-type="subfamily">Limenitidinae</tp:taxon-name-part></tp:taxon-name>, <tp:taxon-name><tp:taxon-name-part taxon-name-part-type="subfamily">Apaturinae</tp:taxon-name-part></tp:taxon-name>, <tp:taxon-name><tp:taxon-name-part taxon-name-part-type="subfamily">Charaxinae</tp:taxon-name-part></tp:taxon-name>). A Comprehensive Guide to the Identification of Adult <tp:taxon-name><tp:taxon-name-part taxon-name-part-type="family">Nymphalidae</tp:taxon-name-part></tp:taxon-name>, <tp:taxon-name><tp:taxon-name-part taxon-name-part-type="family">Papilionidae</tp:taxon-name-part></tp:taxon-name>, and <tp:taxon-name><tp:taxon-name-part taxon-name-part-type="family">Pieridae</tp:taxon-name-part></tp:taxon-name>.</source><publisher-name>Meridian Publications</publisher-name>, <publisher-loc>London</publisher-loc>, <size units="page">144 pp</size>.</mixed-citation></ref></ref-list></tp:taxon-treatment>
